# Supplementary material for: Sex‐Differential Trajectories of Domain‐Specific Associations Between Autistic Traits and Co‐Occurring Emotional‐Behavioral Concerns in Autistic Children
Source: Autism Res. 2025 Mar 14;18(4):820–32. doi: 10.1002/aur.70018 (PMC12015799; doi:10.1002/aur.70018)
Supplement: Supplementary file 2 — Data S2. Supporting Information. [file AUR-18-820-s001.xlsx]

## Sheet: SRS_F1
SRS Factor 1: Social Avoidance		Note. est=beta coefficient estimate, se=standard error, pval=p-value, t=t-statistic, ES=effect size (Pearson's r)
Calibration Samples with Equal Age Distributions
Calibration sample 1 (n=389)		Age										Age-squared										Male										Affective										Anxiety
		Bias of Intercept					Bias of Loading					Bias of Intercept					Bias of Loading					Bias of Intercept					Bias of Loading					Bias of Intercept					Bias of Loading					Bias of Intercept					Bias of Loading
		est	se	pval	t	ES	est	se	pval	t	ES	est	se	pval	t	ES	est	se	pval	t	ES	est	se	pval	t	ES	est	se	pval	t	ES	est	se	pval	t	ES	est	se	pval	t	ES	est	se	pval	t	ES	est	se	pval
6	Would rather be alone than with others	-0.03	0.059	0.615	-0.508475	0.0258053	0.021	0.057	0.717	0.368421	0.0187005	0.024	0.02	0.239	1.2	0.060808	-0.024	0.019	0.188	-1.26316	0.0639957	-0.01	0.28	0.972	-0.0357143	0.00181312	-0.159	0.309	0.606	-0.514563	0.0261141	-0.02	0.019	0.293	-1.05263	0.0533631	-0.015	0.017	0.391	-0.882353	0.0447498	-0.013	0.017	0.456	-0.764706	0.0387928	0.018	0.024	0.452
16	Avoids eye contact, or has unusual eye contact	0.01	0.048	0.277	0.208333	0.0105759	-0.048	0.047	0.311	-1.02128	0.0517779	-0.021	0.02	0.277	-1.05	0.0532301	0.032	0.017	0.063	1.88235	0.0951286	-0.328	0.286	0.251	-1.14685	0.0581242	-0.233	0.306	0.447	-0.761438	0.0386273	0.023	0.018	0.199	1.27778	0.0647333	-0.008	0.017	0.631	-0.470588	0.0238837	0.024	0.015	0.108	1.6	0.080961	-0.022	0.016	0.18
18	Child does not attempt to interact with other children	0.13	0.055	0.018	2.36364	0.119141	0.008	0.05	0.876	0.16	0.0081225	-0.002	0.022	0.927	-0.0909091	0.00461516	0.015	0.02	0.452	0.75	0.0380479	-0.23	0.268	0.391	-0.858209	0.0435277	-0.198	0.271	0.466	-0.730627	0.0370665	-0.014	0.02	0.481	-0.7	0.0355147	0.005	0.016	0.752	0.3125	0.0158628	0.031	0.015	0.038	2.06667	0.104346	-0.01	0.017	0.57
23	Does not join group activities unless told to do so	-0.147	0.049	0.003	-3	0.150566	0.05	0.046	0.273	1.08696	0.055098	0.024	0.019	0.2	1.26316	0.0639957	0.005	0.019	0.772	0.263158	0.0133586	0.184	0.294	0.531	0.62585	0.0317567	-0.025	0.293	0.932	-0.0853242	0.00433164	-0.006	0.02	0.755	-0.3	0.0152284	-0.01	0.028	0.73	-0.357143	0.0181282	0.011	0.017	0.534	0.647059	0.0328317	-0.001	0.029	0.983
27	Avoids starting social interactions with peers or adults	-0.15	0.062	0.016	-2.41935	0.121908	-0.114	0.066	0.085	-1.72727	0.0873538	0.02	0.022	0.379	0.909091	0.046103	0.031	0.023	0.178	1.34783	0.0682659	0.27	0.308	0.381	0.876623	0.0444598	0.601	0.288	0.037	2.08681	0.105352	-0.03	0.023	0.208	-1.30435	0.0660735	-0.034	0.019	0.068	-1.78947	0.0904742	0.01	0.018	0.562	0.555556	0.0281928	0.013	0.023	0.557
34	Avoids people who want to be emotionally close to him/her	-0.061	0.06	0.307	-1.01667	0.0515448	0.004	0.066	0.946	0.0606061	0.00307679	0.021	0.022	0.326	0.954545	0.0484029	-0.034	0.027	0.209	-1.25926	0.063799	-0.203	0.317	0.521	-0.640379	0.0324931	-0.14	0.488	0.775	-0.286885	0.0145628	0.023	0.02	0.261	1.15	0.0582832	-0.011	0.022	0.615	-0.5	0.0253755	0.018	0.019	0.328	0.947368	0.0480398	-0.033	0.025	0.196
36	Has difficulty “relating” to adults	0.082	0.053	0.122	1.54717	0.0783045	0.021	0.055	0.699	0.381818	0.0193802	-0.016	0.022	0.457	-0.727273	0.0368965	0.044	0.022	0.047	2	0.101015	-0.261	0.318	0.411	-0.820755	0.0416314	-0.254	0.324	0.434	-0.783951	0.0397676	0.026	0.021	0.211	1.2381	0.062731	0.028	0.022	0.188	1.27273	0.0644785	-0.043	0.017	0.009	-2.52941	0.127366	-0.023	0.023	0.319
37	Has difficulty “relating” to peers	0.002	0.056	0.969	0.0357143	0.00181312	0.017	0.049	0.737	0.346939	0.0176104	-0.003	0.02	0.876	-0.15	0.00761488	-0.039	0.018	0.028	-2.16667	0.109336	0.54	0.314	0.085	1.71975	0.086976	0.562	0.278	0.044	2.02158	0.102094	-0.025	0.023	0.269	-1.08696	0.055098	0.027	0.02	0.18	1.35	0.0683755	0.017	0.021	0.426	0.809524	0.0410627	0.006	0.038	0.876
60	Is emotionally distant, doesn’t show his/her emotions	0.138	0.061	0.023	2.2623	0.114101	0.035	0.055	0.52	0.636364	0.0322896	-0.015	0.023	0.496	-0.652174	0.033091	-0.027	0.021	0.189	-1.28571	0.0651337	0.091	0.314	0.771	0.289809	0.0147112	-0.177	0.368	0.631	-0.480978	0.0244107	0.023	0.02	0.248	1.15	0.0582832	0.022	0.021	0.289	1.04762	0.0531097	-0.013	0.019	0.489	-0.684211	0.0347146	-0.053	0.024	0.027
Average						0.0748621					0.0326011					0.0394175					0.0686757					0.0394992					0.0435918					0.0521454					0.0449375					0.0595897
Calibration sample 2 (n=389)		Age										Age-squared										Male										Affective										Anxiety
		Bias of Intercept					Bias of Loading					Bias of Intercept					Bias of Loading					Bias of Intercept					Bias of Loading					Bias of Intercept					Bias of Loading					Bias of Intercept					Bias of Loading
		est	se	pval	t	ES	est	se	pval	t	ES	est	se	pval	t	ES	est	se	pval	t	ES	est	se	pval	t	ES	est	se	pval	t	ES	est	se	pval	t	ES	est	se	pval	t	ES	est	se	pval	t	ES	est	se	pval
6	Would rather be alone than with others	0.066	0.056	0.234	1.17857	0.0597261	0.039	0.123	0.75	0.317073	0.0160949	-0.019	0.024	0.435	-0.791667	0.0401584	-0.029	0.06	0.63	-0.483333	0.0245301	-0.415	0.309	0.179	-1.34304	0.0680247	-0.903	1.163	0.438	-0.77644	0.0393872	-0.016	0.019	0.406	-0.842105	0.0427124	0.006	0.036	0.862	0.166667	0.00846092	0	0.019	0.406	0	0	0.043	0.066	0.517
16	Avoids eye contact, or has unusual eye contact	0.044	0.055	0.428	0.8	0.0405804	-0.038	0.146	0.798	-0.260274	0.0132123	-0.017	0.022	0.441	-0.772727	0.0391991	-0.006	0.055	0.906	-0.109091	0.00553817	-0.208	0.345	0.547	-0.602899	0.0305932	-2.176	2.15	0.312	-1.01209	0.0513135	-0.01	0.017	0.578	-0.588235	0.0298498	-0.077	0.076	0.315	-1.01316	0.0513674	0.013	0.016	0.441	0.8125	0.0412134	0.051	0.064	0.422
18	Child does not attempt to interact with other children	0.121	0.063	0.056	1.92063	0.0970452	-0.137	0.393	0.728	-0.348601	0.0176947	0.036	0.024	0.135	1.5	0.0759311	2.2	4.765	0.644	0.4617	0.0234328	-0.024	0.02	0.237	-1.2	0.060808	-0.002	0.021	0.94	-0.0952381	0.00483493	0.033	0.016	0.043	2.0625	0.104138	-0.002	0.021	0.94	-0.0952381	0.00483493	0.033	0.016	0.043	2.0625	0.104138	-0.007	0.02	0.709
23	Does not join group activities unless told to do so	-0.034	0.063	0.585	-0.539683	0.027388	0.446	0.194	0.021	2.29897	0.115926	-0.001	0.025	0.952	-0.04	0.00203069	-0.08	0.086	0.352	-0.930233	0.0471728	-0.468	0.338	0.166	-1.38462	0.0701202	-1.241	1.071	0.247	-1.15873	0.0587241	-0.002	0.021	0.94	-0.0952381	0.00483493	0.043	0.085	0.613	0.505882	0.0256738	-0.007	0.02	0.709	-0.35	0.0177658	-0.111	0.091	0.22
27	Avoids starting social interactions with peers or adults	-0.191	0.065	0.003	-2.93846	0.147545	-0.068	0.187	0.715	-0.363636	0.0184577	-0.012	0.025	0.626	-0.48	0.0243611	0.08	0.071	0.262	1.12676	0.0571092	-0.083	0.363	0.819	-0.22865	0.0116072	-1.694	1.045	0.105	-1.62105	0.0820192	-0.015	0.02	0.459	-0.75	0.0380479	-0.059	0.044	0.181	-1.34091	0.0679172	0.01	0.017	0.536	0.588235	0.0298498	0.041	0.049	0.405
34	Avoids people who want to be emotionally close to him/her	-0.081	0.061	0.186	-1.32787	0.0672597	-0.473	0.286	0.098	-1.65385	0.0836669	-0.001	0.024	0.957	-0.0416667	0.0021153	0.051	0.11	0.64	0.463636	0.0235311	-0.129	0.292	0.66	-0.441781	0.0224224	0.151	0.289	0.601	0.522491	0.0265162	0.044	0.02	0.027	2.2	0.110998	0.051	0.072	0.476	0.708333	0.0359369	0.025	0.017	0.147	1.47059	0.0744506	0.028	0.08	0.723
36	Has difficulty “relating” to adults	0.043	0.059	0.471	0.728814	0.0369746	-0.007	0.132	0.96	-0.0530303	0.0026922	-0.022	0.026	0.391	-0.846154	0.0429174	0.05	0.08	0.538	0.625	0.0317136	0.151	0.289	0.601	0.522491	0.0265162	0.906	0.88	0.304	1.02955	0.052196	0.007	0.018	0.682	0.388889	0.019739	0.024	0.037	0.52	0.648649	0.0329123	-0.018	0.018	0.298	-1	0.050702	0.002	0.046	0.966
37	Has difficulty “relating” to peers	0.046	0.066	0.487	0.69697	0.0353611	-0.027	0.19	0.886	-0.142105	0.00721411	0.004	0.026	0.889	0.153846	0.00781012	0.058	0.073	0.424	0.794521	0.0403029	0.605	0.3	0.044	2.01667	0.101848	1.527	0.825	0.064	1.85091	0.0935536	-0.012	0.022	0.594	-0.545455	0.0276806	0.063	0.062	0.305	1.01613	0.0515176	0.004	0.02	0.824	0.2	0.0101529	-0.073	0.064	0.256
60	Is emotionally distant, doesn’t show his/her emotions	0.102	0.065	0.117	1.56923	0.079414	0.179	0.187	0.338	0.957219	0.0485382	-0.022	0.025	0.371	-0.88	0.0446307	-0.012	0.102	0.906	-0.117647	0.00597252	0.703	0.341	0.039	2.06158	0.104092	0.85	0.876	0.332	0.97032	0.0492009	0.025	0.021	0.239	1.19048	0.0603272	-0.078	0.06	0.198	-1.3	0.0658542	-0.026	0.021	0.199	-1.2381	0.062731	0.009	0.06	0.882
Average						0.0656994					0.0359441					0.0310171					0.0288115					0.0551147					0.0508606					0.0487031					0.038275					0.0434449
Calibration sample 3 (n=389)		Age										Age-squared										Male										Affective										Anxiety
		Bias of Intercept					Bias of Loading					Bias of Intercept					Bias of Loading					Bias of Intercept					Bias of Loading					Bias of Intercept					Bias of Loading					Bias of Intercept					Bias of Loading
		est	se	pval	t	ES	est	se	pval	t	ES	est	se	pval	t	ES	est	se	pval	t	ES	est	se	pval	t	ES	est	se	pval	t	ES	est	se	pval	t	ES	est	se	pval	t	ES	est	se	pval	t	ES	est	se	pval
6	Would rather be alone than with others	0.03	0.06	0.612	0.5	0.0253755	0.17	0.124	0.205	1.37097	0.0694324	-0.003	0.02	0.859	-0.15	0.00761488	-0.071	0.044	0.106	-1.61364	0.0816465	-0.113	0.358	0.752	-0.315642	0.0160223	-1.614	1.002	0.107	-1.61078	0.0815028	-0.02	0.021	0.351	-0.952381	0.0482934	0.018	0.04	0.651	0.45	0.0228393	-0.006	0.017	0.747	-0.352941	0.017915	0.02	0.047	0.663
16	Avoids eye contact, or has unusual eye contact	0.04	0.058	0.494	0.689655	0.0349905	-0.105	0.181	0.563	-0.58011	0.0294379	-0.032	0.019	0.102	-1.68421	0.085192	-0.013	0.062	0.832	-0.209677	0.0106442	-0.113	0.339	0.739	-0.333333	0.01692	-2.086	1.079	0.053	-1.93327	0.0976777	-0.007	0.019	0.733	-0.368421	0.0187005	0.011	0.063	0.865	0.174603	0.00886378	0.023	0.015	0.137	1.53333	0.0776084	0.018	0.046	0.695
18	Child does not attempt to interact with other children	0.134	0.06	0.026	2.23333	0.112659	-0.126	0.132	0.336	-0.954545	0.0484029	0	0.02	0.982	0	0	0.014	0.02	0.464	0.7	0.0355147	0.344	0.317	0.279	1.08517	0.0550079	-0.122	0.351	0.728	-0.347578	0.0176429	-0.015	0.019	0.43	-0.789474	0.0400473	-0.036	0.022	0.103	-1.63636	0.0827886	0.009	0.017	0.587	0.529412	0.0268671	-0.002	0.018	0.922
23	Does not join group activities unless told to do so	-0.106	0.06	0.075	-1.76667	0.0893303	0.164	0.222	0.46	0.738739	0.0374774	0.014	0.02	0.464	0.7	0.0355147	-0.012	0.091	0.897	-0.131868	0.00669444	-0.122	0.351	0.728	-0.347578	0.0176429	-0.975	1.405	0.488	-0.69395	0.0352081	-0.036	0.022	0.103	-1.63636	0.0827886	0.078	0.089	0.384	0.876404	0.0444487	-0.002	0.018	0.922	-0.111111	0.00564072	-0.105	0.079	0.184
27	Avoids starting social interactions with peers or adults	-0.257	0.067	0	-3.83582	0.191144	-0.278	0.192	0.148	-1.44792	0.073309	0.026	0.02	0.188	1.3	0.0658542	-0.018	0.066	0.786	-0.272727	0.0138443	0.215	0.349	0.537	0.616046	0.0312597	-0.541	1.073	0.614	-0.504194	0.0255882	-0.038	0.021	0.077	-1.80952	0.0914795	-0.112	0.054	0.04	-2.07407	0.104716	0.005	0.023	0.828	0.217391	0.0110357	0.048	0.054	0.377
34	Avoids people who want to be emotionally close to him/her	-0.091	0.065	0.159	-1.4	0.0708954	-0.21	0.197	0.285	-1.06599	0.0540384	0.024	0.022	0.28	1.09091	0.0552978	0	0.07	0.994	0	0	-0.493	0.324	0.128	-1.5216	0.0770183	0.358	0.795	0.653	0.450314	0.0228553	0.061	0.021	0.004	2.90476	0.145889	-0.018	0.044	0.689	-0.409091	0.020764	0.014	0.018	0.431	0.777778	0.0394549	0.007	0.052	0.893
36	Has difficulty “relating” to adults	0.1	0.066	0.129	1.51515	0.0766936	-0.057	0.135	0.672	-0.422222	0.0214302	-0.016	0.023	0.483	-0.695652	0.0352944	0.07	0.05	0.163	1.4	0.0708954	-0.465	0.346	0.178	-1.34393	0.0680695	-0.016	0.6	0.979	-0.0266667	0.00135379	0.028	0.019	0.134	1.47368	0.0746065	-0.023	0.029	0.431	-0.793103	0.0402311	-0.044	0.017	0.011	-2.58824	0.130278	-0.024	0.03	0.419
37	Has difficulty “relating” to peers	0.154	0.068	0.024	2.26471	0.114221	0.241	0.185	0.192	1.3027	0.0659906	-0.041	0.023	0.082	-1.78261	0.0901299	0.022	0.023	0.322	0.956522	0.0485029	0.094	0.329	0.776	0.285714	0.0145034	0.534	1.002	0.594	0.532934	0.0270457	0.008	0.02	0.684	0.4	0.0203027	0.007	0.051	0.893	0.137255	0.00696789	0.006	0.02	0.772	0.3	0.0152284	-0.01	0.019	0.601
60	Is emotionally distant, doesn’t show his/her emotions	0.067	0.062	0.274	1.08065	0.0547791	-0.113	0.183	0.537	-0.617486	0.0313327	0.022	0.023	0.322	0.956522	0.0485029	-0.065	0.091	0.478	-0.714286	0.0362385	0.615	0.355	0.083	1.73239	0.0876108	-0.819	1.277	0.521	-0.641347	0.0325422	0.02	0.023	0.383	0.869565	0.0441025	-0.002	0.064	0.976	-0.03125	0.00158648	-0.01	0.019	0.439	-0.526316	0.0267101	-0.073	0.051	0.149
Average						0.0855653					0.0478724					0.0470445					0.0337757					0.0426728					0.0379352					0.0629122					0.0370229					0.0389709
	Average across three calibration samples					0.0753756					0.0388058					0.0391597					0.0437543					0.0457622					0.0441292					0.0545869					0.0400785					0.0473352
[truncated: 22 more columns]

## Sheet: SRS_F2
SRS Factor 2: Social-Emotional (Un)Awareness
Calibration Samples with Equal Age Distributions
Calibration sample 1 (n=389)		Age										Age-squared										Male										Affective										Anxiety
		Bias of Intercept					Bias of Loading					Bias of Intercept					Bias of Loading					Bias of Intercept					Bias of Loading					Bias of Intercept					Bias of Loading					Bias of Intercept					Bias of Loading
		est	se	pval	t	ES	est	se	pval	t	ES	est	se	pval	t	ES	est	se	pval	t	ES	est	se	pval	t	ES	est	se	pval	t	ES	est	se	pval	t	ES	est	se	pval	t	ES	est	se	pval	t	ES	est	se	pval
3	Seems self-confident when interacting with others	0.08	0.054	0.136	1.48148	0.074999	0.095	0.048	0.049	1.97917	0.0999736	-0.033	0.019	0.084	-1.73684	0.087834	-0.005	0.019	0.782	-0.263158	0.0133586	0.108	0.264	0.682	0.409091	0.020764	-0.053	0.317	0.867	-0.167192	0.0084876	0.027	0.017	0.102	1.58824	0.0803696	-0.004	0.019	0.85	-0.210526	0.0106872	0.063	0.016	0	3.9375	0.196018	-0.003	0.016	0.854
7	Is aware of what others are thinking or feeling	0.019	0.056	0.739	0.339286	0.0172221	0.003	0.056	0.959	0.0535714	0.00271967	-0.025	0.022	0.241	-1.13636	0.0575944	-0.01	0.019	0.587	-0.526316	0.0267101	-0.284	0.349	0.417	-0.813754	0.0412769	0.101	0.377	0.789	0.267905	0.0135995	-0.002	0.021	0.927	-0.0952381	0.00483493	-0.002	0.021	0.907	-0.0952381	0.00483493	-0.028	0.019	0.13	-1.47368	0.0746065	0.024	0.018	0.194
12	Is able to communicate his or her feelings to others in words or gestures	0.046	0.055	0.402	0.836364	0.0424217	0.045	0.053	0.39	0.849057	0.0430643	-0.026	0.019	0.174	-1.36842	0.069304	-0.027	0.018	0.134	-1.5	0.0759311	-0.35	0.307	0.254	-1.14007	0.0577813	0.005	0.309	0.986	0.0161812	0.000821477	0.013	0.018	0.444	0.722222	0.0366407	-0.008	0.018	0.648	-0.444444	0.0225575	0.006	0.016	0.713	0.375	0.0190343	0.023	0.017	0.164
15	Is able to understand the meaning of other people’s tone of voice and facial expressions	0.098	0.056	0.081	1.75	0.0884942	-0.047	0.057	0.41	-0.824561	0.0418241	-0.016	0.019	0.399	-0.842105	0.0427124	-0.033	0.023	0.157	-1.43478	0.0726476	0.224	0.349	0.522	0.641834	0.0325669	0.112	0.515	0.828	0.217476	0.01104	-0.022	0.017	0.199	-1.29412	0.0655575	0.006	0.016	0.684	0.375	0.0190343	0.029	0.018	0.115	1.61111	0.0815196	-0.03	0.022	0.17
17	Recognizes when something is unfair	-0.129	0.056	0.021	-2.30357	0.116155	0.045	0.064	0.485	0.703125	0.035673	0	0.02	0.989	0	0	0.005	0.024	0.825	0.208333	0.0105759	-0.333	0.31	0.283	-1.07419	0.054453	0.513	0.346	0.139	1.48266	0.0750583	0.024	0.019	0.223	1.26316	0.0639957	0.018	0.026	0.483	0.692308	0.0351249	-0.064	0.018	0.001	-3.55556	0.177635	-0.009	0.022	0.684
21	Is able to imitate others’ actions	-0.059	-0.05	0.234	1.18	0.0597982	0.008	0.049	0.865	0.163265	0.00828826	0.031	0.018	0.074	1.72222	0.0871003	-0.028	0.018	0.114	-1.55556	0.0787263	0.248	0.292	0.396	0.849315	0.0430774	0.675	0.302	0.025	2.2351	0.112746	-0.015	0.019	0.423	-0.789474	0.0400473	0.012	0.017	0.473	0.705882	0.0358128	0.005	0.017	0.747	0.294118	0.0149299	-0.041	0.017	0.015
22	Plays appropriately with children his/her age	0.018	0.059	0.756	0.305085	0.0154865	0.028	0.053	0.601	0.528302	0.0268108	0.01	0.021	0.655	0.47619	0.0241678	0.001	0.02	0.948	0.05	0.00253836	0.084	0.287	0.77	0.292683	0.0148571	0.091	0.319	0.776	0.285266	0.0144807	0.018	0.018	0.332	1	0.050702	0.009	0.019	0.63	0.473684	0.0240407	0.032	0.018	0.065	1.77778	0.0898876	-0.019	0.019	0.306
26	Offers comfort to others when they are sad	-0.089	0.062	0.153	-1.43548	0.0726829	-0.081	0.079	0.302	-1.02532	0.0519822	0.045	0.024	0.064	1.875	0.0947604	0.046	0.029	0.115	1.58621	0.0802676	-0.577	0.372	0.121	-1.55108	0.0785009	-0.255	0.453	0.574	-0.562914	0.028566	-0.028	0.018	0.113	-1.55556	0.0787263	-0.001	0.021	0.957	-0.047619	0.00241748	-0.003	0.019	0.896	-0.157895	0.00801563	-0.005	0.02	0.818
32	Wants to be changed when diaper or underwear are soiled or wet	0.172	0.059	0.004	2.91525	0.146405	-0.055	0.08	0.492	-0.6875	0.0348813	-0.046	0.021	0.025	-2.19048	0.110523	0.015	0.026	0.576	0.576923	0.0292763	-0.18	0.242	0.458	-0.743802	0.0377339	-0.208	0.274	0.447	-0.759124	0.0385101	-0.015	0.017	0.387	-0.882353	0.0447498	-0.032	0.02	0.11	-1.6	0.080961	-0.015	0.017	0.387	-0.882353	0.0447498	0.032	0.019	0.096
38	Responds appropriately to mood changes in others	0.107	0.06	0.075	1.78333	0.0901663	-0.029	0.066	0.655	-0.439394	0.0223013	-0.026	0.021	0.221	-1.2381	0.062731	0.017	0.02	0.405	0.85	0.0431121	0.046	0.289	0.875	0.15917	0.00808035	-0.18	0.403	0.655	-0.44665	0.0226694	-0.022	0.018	0.203	-1.22222	0.0619298	0.009	0.022	0.694	0.409091	0.020764	-0.018	0.018	0.321	-1	0.050702	-0.038	0.021	0.071
40	Is imaginative, good at pretending losing touch with reality	-0.125	0.056	0.024	-2.23214	0.112599	-0.099	0.062	0.108	-1.59677	0.0807989	0.063	0.022	0.004	2.86364	0.143867	0.015	0.023	0.509	0.652174	0.033091	1.307	0.306	0	4.27124	0.211915	0.249	0.357	0.486	0.697479	0.035387	0.017	0.018	0.339	0.944444	0.0478919	0.018	0.021	0.387	0.857143	0.0434737	-0.008	0.018	0.655	-0.444444	0.0225575	-0.009	0.021	0.662
45	Focuses attention to where others are looking or listening	0.001	0.05	0.985	0.02	0.00101535	-0.013	0.048	0.79	-0.270833	0.0137482	0.013	0.018	0.488	0.722222	0.0366407	0.006	0.017	0.741	0.352941	0.017915	0.013	0.26	0.96	0.05	0.00253836	0.108	0.278	0.699	0.388489	0.0197187	-0.003	0.021	0.904	-0.142857	0.00725228	-0.014	0.019	0.473	-0.736842	0.0373813	0.041	0.021	0.048	1.95238	0.0986338	-0.01	0.022	0.656
48	Has a sense of humor, understands jokes	0.091	0.057	0.111	1.59649	0.0807847	0.074	0.062	0.234	1.19355	0.0604823	0.001	0.018	0.95	0.0555556	0.00282039	0.014	0.021	0.496	0.666667	0.0338255	0.302	0.289	0.297	1.04498	0.0529765	-0.218	0.39	0.576	-0.558974	0.0283662	-0.008	0.018	0.657	-0.444444	0.0225575	0.016	0.02	0.418	0.8	0.0405804	-0.008	0.018	0.65	-0.444444	0.0225575	-0.016	0.021	0.451
52	Knows when he/she is talking too loud or making too much noise	-0.107	0.054	0.045	-1.98148	0.100089	-0.033	0.061	0.582	-0.540984	0.0274539	0.017	0.018	0.345	0.944444	0.0478919	-0.003	0.017	0.843	-0.176471	0.00895858	-0.312	0.316	0.323	-0.987342	0.0500618	0.091	0.329	0.782	0.276596	0.0140406	0.01	0.02	0.604	0.5	0.0253755	-0.035	0.024	0.133	-1.45833	0.0738336	-0.013	0.019	0.492	-0.684211	0.0347146	-0.007	0.023	0.754
55	Knows when is too close to someone	-0.094	0.052	0.069	-1.80769	0.0913876	-0.008	0.051	0.869	-0.156863	0.00796325	-0.005	0.017	0.746	-0.294118	0.0149299	0.008	0.021	0.711	0.380952	0.0193363	0.195	0.298	0.514	0.654362	0.0332019	0.04	0.304	0.896	0.131579	0.00667976	-0.002	0.02	0.904	-0.1	0.00507667	0.034	0.025	0.165	1.36	0.0688796	-0.021	0.019	0.268	-1.10526	0.0560231	-0.013	0.021	0.533
Average						0.0739804					0.0371977					0.0588585					0.036418					0.049319					0.0286781					0.0423805					0.0346922					0.0661057
Calibration sample 2 (n=389)		Age										Age-squared										Male										Affective										Anxiety
		Bias of Intercept					Bias of Loading					Bias of Intercept					Bias of Loading					Bias of Intercept					Bias of Loading					Bias of Intercept					Bias of Loading					Bias of Intercept					Bias of Loading
		est	se	pval	t	ES	est	se	pval	t	ES	est	se	pval	t	ES	est	se	pval	t	ES	est	se	pval	t	ES	est	se	pval	t	ES	est	se	pval	t	ES	est	se	pval	t	ES	est	se	pval	t	ES	est	se	pval
3	Seems self-confident when interacting with others	0.045	0.056	0.424	0.803571	0.0407613	0.096	0.055	0.082	1.74545	0.0882662	0.002	0.022	0.939	0.0909091	0.00461516	-0.016	0.02	0.429	-0.8	0.0405804	-0.129	0.3	0.668	-0.43	0.0218247	-0.005	0.331	0.988	-0.0151057	0.000766878	0.004	0.015	0.769	0.266667	0.0135367	0.016	0.017	0.338	-0.2	0.0101529	0.053	0.014	0	3.78571	0.188736	0.01	0.012	0.398
7	Is aware of what others are thinking or feeling	0.021	0.061	0.726	0.344262	0.0174746	-0.066	0.068	0.337	-0.970588	0.0492144	-0.012	0.024	0.621	-0.5	0.0253755	0.006	0.023	0.787	0.26087	0.0132425	-0.198	0.369	0.591	-0.536585	0.0272309	-0.237	0.374	0.525	-0.63369	0.0321541	-0.004	0.02	0.851	-0.2	0.0101529	-0.035	0.016	0.023	-2.1875	0.110375	-0.038	0.016	0.016	-2.375	0.119705	0.028	0.015	0.059
12	Is able to communicate his or her feelings to others in words or gestures	-0.051	0.056	0.36	-0.910714	0.0461852	0.011	0.056	0.85	0.196429	0.00997165	0.015	0.022	0.503	0.681818	0.0345934	-0.001	0.019	0.977	-0.0526316	0.00267195	-0.111	0.332	0.737	-0.334337	0.016971	-0.032	0.313	0.917	-0.102236	0.0051902	0.026	0.017	0.142	1.52941	0.0774111	0.008	0.018	0.635	0.444444	0.0225575	0.005	0.015	0.742	0.333333	0.01692	0.02	0.015	0.19
15	Is able to understand the meaning of other people’s tone of voice and facial expressions	0.226	0.061	0	3.70492	0.184847	-0.016	0.056	0.777	-0.285714	0.0145034	-0.036	0.024	0.132	-1.5	0.0759311	-0.007	0.02	0.745	-0.35	0.0177658	0.321	0.393	0.414	0.816794	0.0414308	0.43	0.401	0.284	1.07232	0.0543583	0.015	0.017	0.398	0.882353	0.0447498	-0.003	0.016	0.873	-0.1875	0.00951844	-0.01	0.017	0.558	-0.588235	0.0298498	-0.023	0.016	0.147
17	Recognizes when something is unfair	-0.158	0.06	0.009	-2.63333	0.132508	0.081	0.063	0.198	1.28571	0.0651337	-0.02	0.022	0.355	-0.909091	0.046103	-0.032	0.02	0.11	-1.6	0.080961	0.314	0.286	0.272	1.0979	0.0556512	0.589	0.276	0.033	2.13406	0.10771	-0.03	0.018	0.095	-1.66667	0.0843109	0.018	0.021	0.395	0.857143	0.0434737	-0.029	0.018	0.107	-1.61111	0.0815196	-0.015	0.017	0.359
21	Is able to imitate others’ actions	-0.064	0.055	0.241	-1.16364	0.0589719	-0.073	0.059	0.213	-1.23729	0.0626902	0.062	0.023	0.006	2.69565	0.135587	0.02	0.022	0.368	0.909091	0.046103	-0.021	0.287	0.943	-0.0731707	0.00371466	0.171	0.343	0.618	0.498542	0.0253015	-0.013	0.018	0.453	-0.722222	0.0366407	0.016	0.017	0.326	0.941176	0.0477265	0.006	0.017	0.722	0.352941	0.017915	-0.011	0.016	0.499
22	Plays appropriately with children his/her age	0.04	0.062	0.515	0.645161	0.0327355	0.001	0.063	0.989	0.015873	0.00080583	0.031	0.025	0.224	1.24	0.0628271	0.043	0.023	0.058	1.86957	0.0944882	-0.029	0.333	0.93	-0.0870871	0.00442113	0.003	0.32	0.994	0.009375	0.000475943	0.042	0.018	0.018	2.33333	0.117635	0.017	0.018	0.331	0.944444	0.0478919	0.003	0.017	0.863	0.176471	0.00895858	-0.015	0.02	0.451
26	Offers comfort to others when they are sad	-0.089	0.059	0.135	-1.50847	0.0763576	0.02	0.072	0.779	0.277778	0.0141006	0.033	0.024	0.157	1.375	0.0696356	0.023	0.027	0.392	0.851852	0.0432058	-0.283	0.355	0.426	-0.797183	0.0404377	0.178	0.404	0.659	0.440594	0.0223622	-0.013	0.018	0.462	-0.722222	0.0366407	0.004	0.018	0.841	0.222222	0.0112809	-0.018	0.015	0.227	-1.2	0.060808	-0.008	0.015	0.617
32	Wants to be changed when diaper or underwear are soiled or wet	0.13	0.053	0.014	2.45283	0.123569	0.055	0.051	0.281	1.07843	0.0546672	-0.027	0.021	0.205	-1.28571	0.0651337	-0.046	0.017	0.008	-2.70588	0.136092	-0.381	0.273	0.163	-1.3956	0.0706739	0.199	0.234	0.393	0.850427	0.0431337	0.021	0.016	0.173	1.3125	0.0664847	0.009	0.016	0.569	0.5625	0.028545	-0.004	0.014	0.764	-0.285714	0.0145034	0.02	0.013	0.114
38	Responds appropriately to mood changes in others	0.065	0.064	0.307	1.01562	0.0514921	0.05	0.064	0.435	0.78125	0.0396308	-0.039	0.024	0.104	-1.625	0.0822176	-0.037	0.021	0.077	-1.7619	0.0890915	0.031	0.371	0.934	0.083558	0.00424197	-0.473	0.418	0.259	-1.13158	0.0573527	-0.022	0.02	0.268	-1.1	0.0557572	-0.028	0.02	0.168	-1.4	0.0708954	0.007	0.019	0.712	0.368421	0.0187005	0.029	0.019	0.129
40	Is imaginative, good at pretending losing touch with reality	-0.068	0.056	0.226	-1.21429	0.0615292	-0.01	0.062	0.867	-0.16129	0.008188	0.04	0.023	0.079	1.73913	0.0879488	-0.004	0.023	0.874	-0.173913	0.00882875	0.936	0.32	0.003	2.925	0.146884	-0.176	0.392	0.653	-0.44898	0.0227876	0.007	0.02	0.726	0.35	0.0177658	0.036	0.022	0.096	1.63636	0.0827886	0.002	0.018	0.931	0.111111	0.00564072	-0.025	0.021	0.227
45	Focuses attention to where others are looking or listening	-0.067	0.056	0.228	-1.19643	0.0606277	-0.046	0.052	0.38	-0.884615	0.0448643	0.035	0.021	0.092	1.66667	0.0843109	0.02	0.018	0.269	1.11111	0.0563186	-0.195	0.341	0.568	-0.571848	0.0290189	-0.268	0.33	0.416	-0.812121	0.0411942	0.005	0.017	0.749	0.294118	0.0149299	0.012	0.017	0.492	0.705882	0.0358128	0.022	0.015	0.159	1.46667	0.0742532	0.008	0.015	0.582
48	Has a sense of humor, understands jokes	0.036	0.062	0.566	0.580645	0.029465	0.076	0.064	0.232	1.1875	0.0601769	-0.028	0.022	0.2	-1.27273	0.0644785	-0.011	0.021	0.609	-0.52381	0.026583	-0.202	0.307	0.511	-0.65798	0.0333853	0.463	0.328	0.159	1.41159	0.0714791	-0.009	0.019	0.638	-0.473684	0.0240407	0.023	0.02	0.26	1.15	0.0582832	0.001	0.015	0.956	0.0666667	0.00338447	-0.01	0.016	0.549
52	Knows when he/she is talking too loud or making too much noise	-0.026	0.064	0.684	-0.40625	0.0206198	-0.02	0.071	0.779	-0.28169	0.0142992	0.004	0.026	0.874	0.153846	0.00781012	0.006	0.022	0.785	0.272727	0.0138443	-0.218	0.364	0.548	-0.598901	0.0303906	-0.054	0.414	0.897	-0.130435	0.00662168	-0.013	0.018	0.484	-0.722222	0.0366407	-0.024	0.016	0.138	-1.5	0.0759311	-0.016	0.02	0.418	-0.8	0.0405804	0.014	0.025	0.558
55	Knows when is too close to someone	0.065	0.06	0.282	1.08333	0.0549149	-0.05	0.055	0.366	-0.909091	0.046103	-0.059	0.021	0.006	-2.80952	0.141203	-0.002	0.016	0.909	-0.125	0.00634579	0.203	0.324	0.53	0.626543	0.0317918	-0.057	0.314	0.855	-0.181529	0.00921533	0.005	0.015	0.76	0.333333	0.01692	0.005	0.014	0.722	0.357143	0.0181282	-0.009	0.016	0.593	-0.5625	0.028545	-0.034	0.014	0.017
Average						0.0661373					0.0381744					0.0658514					0.0450749					0.0372046					0.0333402					0.0435744					0.0448907					0.0473347
Calibration sample 3 (n=389)		Age										Age-squared										Male										Affective										Anxiety
		Bias of Intercept					Bias of Loading					Bias of Intercept					Bias of Loading					Bias of Intercept					Bias of Loading					Bias of Intercept					Bias of Loading					Bias of Intercept					Bias of Loading
		est	se	pval	t	ES	est	se	pval	t	ES	est	se	pval	t	ES	est	se	pval	t	ES	est	se	pval	t	ES	est	se	pval	t	ES	est	se	pval	t	ES	est	se	pval	t	ES	est	se	pval	t	ES	est	se	pval
3	Seems self-confident when interacting with others	0.157	0.057	0.006	2.75439	0.138485	0.093	0.096	0.333	0.96875	0.0491215	-0.029	0.021	0.17	-1.38095	0.0699356	0.021	0.037	0.561	0.567568	0.0288019	-0.399	0.301	0.185	-1.32558	0.0671443	0.707	0.63	0.262	1.12222	0.05688	0.001	0.017	0.967	0.0588235	0.0029863	-0.038	0.031	0.219	-1.22581	0.0621107	0.043	0.016	0.007	2.6875	0.135185	0.008	0.028	0.785
7	Is aware of what others are thinking or feeling	-0.017	0.053	0.75	-0.320755	0.0162817	-0.043	0.103	0.678	-0.417476	0.0211894	-0.04	0.023	0.089	-1.73913	0.0879488	-0.112	0.06	0.064	-1.86667	0.094343	-0.8	0.4	0.046	-2	0.101015	-0.526	1.068	0.623	-0.492509	0.0249956	0.025	0.019	0.192	1.31579	0.0666506	-0.024	0.038	0.539	-0.631579	0.0320471	-0.028	0.017	0.093	-1.64706	0.083326	0.056	0.04	0.159
12	Is able to communicate his or her feelings to others in words or gestures	0.056	0.064	0.384	0.875	0.0443776	0.14	0.13	0.28	1.07692	0.054591	-0.032	0.022	0.146	-1.45455	0.0736428	-0.028	0.036	0.434	-0.777778	0.0394549	-0.355	0.339	0.294	-1.0472	0.0530884	-0.112	0.627	0.858	-0.178628	0.00906811	0.054	0.019	0.005	2.84211	0.142807	-0.012	0.029	0.676	-0.413793	0.0210025	-0.011	0.016	0.502	-0.6875	0.0348813	0.032	0.034	0.336
15	Is able to understand the meaning of other people’s tone of voice and facial expressions	0.163	0.06	0.006	2.71667	0.136625	0.113	0.121	0.353	0.933884	0.0473576	-0.028	0.021	0.189	-1.33333	0.0675352	-0.073	0.041	0.074	-1.78049	0.0900236	0.472	0.34	0.165	1.38824	0.0703026	0.824	0.846	0.33	0.973995	0.0493868	-0.019	0.018	0.287	-1.05556	0.0535109	-0.006	0.034	0.856	-0.176471	0.00895858	0.025	0.016	0.122	1.5625	0.0790755	-0.072	0.028	0.01
17	Recognizes when something is unfair	-0.119	0.066	0.072	-1.80303	0.0911539	0.27	0.324	0.404	0.833333	0.0422683	-0.007	0.021	0.745	-0.333333	0.01692	-0.006	0.043	0.88	-0.139535	0.00708363	0.234	0.305	0.444	0.767213	0.0389198	0.792	1.078	0.462	0.734694	0.0372725	-0.003	0.021	0.881	-0.142857	0.00725228	0.086	0.108	0.424	0.796296	0.0403928	-0.027	0.017	0.107	-1.58824	0.0803696	-0.059	0.071	0.405
21	Is able to imitate others’ actions	-0.088	0.056	0.116	-1.57143	0.0795245	-0.081	0.074	0.277	-1.09459	0.055484	0.035	0.019	0.07	1.84211	0.0931124	0.026	0.027	0.335	0.962963	0.0488287	0.175	0.256	0.494	0.683594	0.0346833	0.386	0.38	0.309	1.01579	0.0515005	0.008	0.017	0.659	0.470588	0.0238837	0.007	0.021	0.76	0.333333	0.01692	-0.008	0.017	0.641	-0.470588	0.0238837	0.022	0.023	0.336
22	Plays appropriately with children his/her age	0.045	0.064	0.483	0.703125	0.035673	-0.201	0.119	0.092	-1.68908	0.0854363	0.017	0.025	0.501	0.68	0.0345012	0.019	0.041	0.639	0.463415	0.0235198	0.342	0.332	0.303	1.03012	0.0522251	-0.282	0.63	0.655	-0.447619	0.0227185	0.031	0.017	0.072	1.82353	0.0921815	-0.025	0.034	0.452	-0.735294	0.0373029	0.007	0.018	0.682	0.388889	0.019739	0.029	0.05	0.554
26	Offers comfort to others when they are sad	-0.146	0.063	0.02	-2.31746	0.116845	-0.024	0.127	0.848	-0.188976	0.00959338	0.035	0.022	0.106	1.59091	0.080504	-0.035	0.047	0.459	-0.744681	0.0377785	-0.054	0.406	0.894	-0.133005	0.00675215	0.135	0.878	0.878	0.153759	0.00780567	-0.05	0.019	0.009	-2.63158	0.132422	-0.001	0.037	0.978	-0.027027	0.00137209	0.01	0.018	0.57	0.555556	0.0281928	-0.015	0.034	0.647
32	Wants to be changed when diaper or underwear are soiled or wet	0.129	0.056	0.022	2.30357	0.116155	-0.054	0.15	0.718	-0.36	0.0182732	-0.031	0.023	0.189	-1.34783	0.0682659	-0.031	0.07	0.663	-0.442857	0.022477	0.033	0.265	0.902	0.124528	0.00632184	0.315	0.66	0.633	0.477273	0.0242227	0.027	0.014	0.049	1.92857	0.0974425	-0.013	0.04	0.747	-0.325	0.0164971	-0.028	0.016	0.078	-1.75	0.0884942	0.042	0.069	0.545
38	Responds appropriately to mood changes in others	0.137	0.068	0.044	2.01471	0.10175	-0.002	0.098	0.985	-0.0204082	0.00103607	-0.042	0.023	0.061	-1.82609	0.0923097	-0.038	0.034	0.263	-1.11765	0.0566488	-0.447	0.381	0.241	-1.17323	0.0594563	-0.375	0.549	0.495	-0.68306	0.0346563	-0.016	0.019	0.399	-0.842105	0.0427124	-0.011	0.034	0.739	-0.323529	0.0164225	-0.026	0.018	0.15	-1.44444	0.0731342	0.015	0.024	0.525
40	Is imaginative, good at pretending losing touch with reality	-0.113	0.061	0.064	-1.85246	0.0936312	-0.031	0.115	0.786	-0.269565	0.0136838	0.089	0.029	0.002	3.06897	0.153946	0.042	0.1	0.673	0.42	0.0213174	0.892	0.315	0.005	2.83175	0.142297	0.269	0.75	0.72	0.358667	0.0182055	-0.007	0.019	0.723	-0.368421	0.0187005	0.034	0.074	0.65	0.459459	0.0233192	0.009	0.02	0.643	0.45	0.0228393	-0.034	0.073	0.641
45	Focuses attention to where others are looking or listening	-0.043	0.061	0.479	-0.704918	0.0357639	-0.145	0.082	0.077	-1.76829	0.0894119	0.011	0.022	0.619	0.5	0.0253755	0.03	0.033	0.366	0.909091	0.046103	0.041	0.305	0.893	0.134426	0.0068243	-0.578	0.514	0.261	-1.12451	0.0569957	-0.01	0.018	0.584	-0.555556	0.0281928	-0.022	0.023	0.334	-0.956522	0.0485029	0.004	0.019	0.825	0.210526	0.0106872	0.03	0.027	0.254
48	Has a sense of humor, understands jokes	0.043	0.066	0.517	0.651515	0.0330576	0.068	0.061	0.263	1.11475	0.0565027	-0.004	0.022	0.851	-0.181818	0.00923003	0.005	0.02	0.823	0.25	0.0126908	-0.56	0.329	0.089	-1.70213	0.0860916	-0.214	0.344	0.535	-0.622093	0.0315662	0.01	0.018	0.592	0.555556	0.0281928	0.02	0.017	0.229	1.17647	0.05962	-0.014	0.015	0.366	-0.933333	0.0473297	-0.017	0.011	0.143
52	Knows when he/she is talking too loud or making too much noise	-0.003	0.065	0.965	-0.0461538	0.0023431	-0.109	0.124	0.38	-0.879032	0.0445817	-0.03	0.021	0.146	-1.42857	0.0723347	0.049	0.039	0.213	1.25641	0.0636552	0.011	0.32	0.972	0.034375	0.00174512	0.875	0.685	0.201	1.27737	0.0647128	-0.003	0.019	0.89	-0.157895	0.00801563	-0.047	0.032	0.135	-1.46875	0.0743581	-0.006	0.019	0.737	-0.315789	0.0160297	-0.001	0.036	0.971
55	Knows when is too close to someone	-0.079	0.063	0.211	-1.25397	0.063532	-0.046	0.109	0.675	-0.422018	0.0214198	-0.004	0.021	0.838	-0.190476	0.00966951	0.05	0.035	0.148	1.42857	0.0723347	-0.04	0.317	0.901	-0.126183	0.00640584	0.618	0.553	0.264	1.11754	0.0566434	-0.006	0.02	0.761	-0.3	0.0152284	0.02	0.038	0.607	0.526316	0.0267101	0.018	0.02	0.761	0.9	0.045643	-0.007	0.029	0.824
Average						0.0736799					0.0406634					0.0636821					0.0443374					0.0488849					0.036442					0.0506786					0.0323691					0.0525873
	Average across three calibration samples					0.0712659					0.0386785					0.0627973					0.0419434					0.0451361					0.0328201					0.0455445					0.0373174					0.0553426
[truncated: 22 more columns]

## Sheet: SRS_F3
SRS Factor 3: Social-Interaction Difficulties
Calibration Samples with Equal Age Distributions
Calibration sample 1 (n=389)		Age										Age-squared										Male										Affective										Anxiety
		Bias of Intercept					Bias of Loading					Bias of Intercept					Bias of Loading					Bias of Intercept					Bias of Loading					Bias of Intercept					Bias of Loading					Bias of Intercept					Bias of Loading
		est	se	pval	t	ES	est	se	pval	t	ES	est	se	pval	t	ES	est	se	pval	t	ES	est	se	pval	t	ES	est	se	pval	t	ES	est	se	pval	t	ES	est	se	pval	t	ES	est	se	pval	t	ES	est	se	pval
2	Expressions on his/her face don’t match what he/she is saying	0.158	0.059	0.008	2.67797	0.134714	0.343	0.149	0.021	2.30201	0.116077	-0.005	0.022	0.838	-0.227273	0.0115373	-0.107	0.066	0.105	-1.62121	0.0820272	-0.165	0.328	0.614	-0.503049	0.0255301	-0.109	1.239	0.93	-0.0879742	0.00446617	0.041	0.02	0.039	2.05	0.103514	0.06	0.066	0.366	0.909091	0.046103	0.009	0.02	0.639	0.45	0.0228393	-0.182	0.066	0.006
5	Doesn’t recognize when others are trying to take advantage of him/her	0.265	0.069	0	3.84058	0.191372	0.11	0.161	0.495	0.68323	0.0346649	-0.054	0.025	0.03	-2.16	0.109004	-0.011	0.049	0.827	-0.22449	0.011396	-0.264	0.386	0.495	-0.683938	0.0347008	-1.047	0.893	0.241	-1.17245	0.0594171	0.024	0.02	0.23	1.2	0.060808	0.044	0.059	0.459	0.745763	0.0378333	-0.042	0.021	0.05	-2	0.101015	0.002	0.063	0.977
9	Clings to adults, seems too dependent on them	-0.189	0.056	0.001	-3.375	0.168879	0.093	0.127	0.468	0.732283	0.0371504	0.022	0.021	0.285	1.04762	0.0531097	-0.058	0.05	0.246	-1.16	0.0587882	-0.248	0.344	0.471	-0.72093	0.0365752	0.321	0.994	0.747	0.322938	0.0163925	-0.004	0.017	0.788	-0.235294	0.0119444	-0.075	0.054	0.168	-1.38889	0.0703355	0.115	0.019	0	6.05263	0.293722	0.043	0.058	0.46
10	Unable to pick up on any of the meaning of conversations	0.077	0.073	0.291	1.05479	0.0534725	-0.227	0.224	0.312	-1.01339	0.0513793	-0.004	0.026	0.87	-0.153846	0.00781012	0.056	0.078	0.473	0.717949	0.0364241	-0.489	0.34	0.151	-1.43824	0.0728215	0.268	1.218	0.826	0.220033	0.0111698	-0.046	0.022	0.04	-2.09091	0.105557	0.061	0.085	0.475	0.717647	0.0364089	-0.007	0.019	0.698	-0.368421	0.0187005	-0.029	0.085	0.475
13	Is slow or awkward in turn-taking interactions with peers	-0.271	0.061	0	-4.44262	0.220014	-0.195	0.183	0.287	-1.06557	0.0540173	0.052	0.023	0.023	2.26087	0.11403	0.057	0.065	0.377	0.876923	0.044475	0.006	0.326	0.985	0.0184049	0.000934367	0.045	1.13	0.968	0.039823	0.0020217	-0.007	0.02	0.722	-0.35	0.0177658	-0.015	0.08	0.847	-0.1875	0.00951844	0.002	0.017	0.921	0.117647	0.00597252	-0.008	0.068	0.907
14	Is not well coordinated in physical activities	0.029	0.053	0.586	0.54717	0.0277676	-0.206	0.168	0.221	-1.22619	0.0621301	-0.012	0.02	0.552	-0.6	0.0304463	0.001	0.057	0.989	0.0175439	0.000890654	-0.73	0.339	0.031	-2.15339	0.108674	-0.063	0.989	0.949	-0.0637007	0.0032339	0.009	0.018	0.633	0.5	0.0253755	-0.003	0.085	0.972	-0.0352941	0.00179178	0.025	0.017	0.132	1.47059	0.0744506	-0.002	0.064	0.97
19	Gets frustrated trying to get ideas across in conversations	-0.085	0.061	0.16	-1.39344	0.070565	0.041	0.149	0.78	0.275168	0.0139682	0.044	0.021	0.038	2.09524	0.105773	0.039	0.053	0.46	0.735849	0.037331	0.612	0.349	0.08	1.75358	0.0886739	0.998	0.822	0.225	1.21411	0.0615204	-0.01	0.019	0.596	-0.526316	0.0267101	0.076	0.058	0.193	1.31034	0.066376	0.04	0.017	0.022	2.35294	0.118609	-0.049	0.065	0.451
33	Is socially awkward	0.18	0.075	0.017	2.4	0.120947	0.037	0.182	0.838	0.203297	0.0103203	-0.025	0.023	0.265	-1.08696	0.055098	-0.053	0.053	0.317	-1	0.050702	0.518	0.314	0.099	1.64968	0.0834577	0.485	1.055	0.646	0.459716	0.0233322	0.005	0.022	0.813	0.227273	0.0115373	-0.054	0.089	0.542	-0.606742	0.030788	-0.015	0.02	0.433	-0.75	0.0380479	-0.122	0.067	0.068
35	Has trouble keeping up with the flow of a normal interaction	-0.231	0.073	0.002	-3.16438	0.158614	-0.18	0.141	0.202	-1.2766	0.0646736	0.015	0.029	0.592	0.517241	0.0262499	0.046	0.065	0.473	0.707692	0.0359045	0.449	0.362	0.215	1.24033	0.0628438	0.364	0.944	0.7	0.385593	0.0195718	0.01	0.022	0.661	0.454545	0.0230699	0	0.076	0.997	0	0	-0.062	0.023	0.006	-2.69565	0.135587	-0.095	0.065	0.142
44	Doesn’t understand how events are related to one another	-0.219	0.064	0.001	-3.42188	0.171156	0.114	0.253	0.652	0.450593	0.0228694	0.022	0.022	0.317	1	0.050702	0.193	0.096	0.043	2.01042	0.101536	0.135	0.317	0.67	0.425868	0.0216151	0.065	1.391	0.963	0.046729	0.0023723	0.006	0.02	0.773	0.3	0.0152284	0.101	0.117	0.389	0.863248	0.0437827	-0.039	0.02	0.059	-1.95	0.0985147	0.1	0.116	0.388
51	Responds to clear, direct questions in ways that don’t seem to make sense	0.093	0.068	0.173	1.36765	0.069265	-0.02	0.214	0.924	-0.0934579	0.00474455	-0.029	0.023	0.204	-1.26087	0.0638802	0.051	0.075	0.497	0.68	0.0345012	-0.097	0.318	0.761	-0.305031	0.0154838	-0.915	1.218	0.453	-0.751232	0.0381103	-0.023	0.019	0.234	-1.21053	0.0613394	-0.125	0.079	0.113	-1.58228	0.0800701	-0.004	0.016	0.815	-0.25	0.0126908	-0.062	0.07	0.381
57	Other children do not like to play with him/her	0.409	0.062	0	6.59677	0.317565	0.449	0.417	0.283	1.07674	0.0545816	-0.062	0.023	0.006	-2.69565	0.135587	-0.087	0.124	0.483	-0.701613	0.0355964	-0.181	0.329	0.582	-0.550152	0.0279188	-2.922	2.562	0.254	-1.14052	0.0578041	0.013	0.017	0.451	0.764706	0.0387928	0.066	0.106	0.537	0.622642	0.0315941	0.026	0.017	0.126	1.52941	0.0774111	-0.106	0.105	0.313
Average						0.142027					0.0438814					0.0636023					0.044131					0.0482691					0.024951					0.0418035					0.0378835					0.0831301
Calibration sample 2 (n=389)		Age										Age-squared										Male										Affective										Anxiety
		Bias of Intercept					Bias of Loading					Bias of Intercept					Bias of Loading					Bias of Intercept					Bias of Loading					Bias of Intercept					Bias of Loading					Bias of Intercept					Bias of Loading
		est	se	pval	t	ES	est	se	pval	t	ES	est	se	pval	t	ES	est	se	pval	t	ES	est	se	pval	t	ES	est	se	pval	t	ES	est	se	pval	t	ES	est	se	pval	t	ES	est	se	pval	t	ES	est	se	pval
2	Expressions on his/her face don’t match what he/she is saying	0.204	0.068	0.003	3	0.150566	0.466	0.261	0.074	1.78544	0.0902719	-0.049	0.025	0.049	-1.96	0.099015	-0.105	0.088	0.236	-1.19318	0.0604638	-0.039	0.32	0.904	-0.121875	0.00618715	-0.374	1.293	0.772	-0.28925	0.0146829	0.033	0.021	0.107	1.57143	0.0795245	0.095	0.099	0.333	0.959596	0.0486584	0.021	0.02	0.287	1.05	0.0532301	-0.191	0.084	0.023
5	Doesn’t recognize when others are trying to take advantage of him/her	0.234	0.065	0	3.6	0.179784	-0.015	0.148	0.921	-0.101351	0.00514527	-0.048	0.023	0.04	-2.08696	0.105359	0.008	0.052	0.88	0.153846	0.00781012	0.23	0.317	0.469	0.725552	0.0368094	-0.705	0.696	0.312	-1.01293	0.0513559	0.01	0.019	0.602	0.526316	0.0267101	0.031	0.047	0.513	0.659574	0.0334661	-0.033	0.019	0.086	-1.73684	0.087834	-0.133	0.049	0.007
9	Clings to adults, seems too dependent on them	-0.261	0.057	0	-4.57895	0.226424	0.071	0.169	0.677	0.420118	0.0213234	0.063	0.023	0.006	2.73913	0.137733	0.111	0.063	0.079	1.7619	0.0890915	-0.382	0.286	0.182	-1.33566	0.0676527	0.747	0.8	0.351	0.93375	0.0473508	-0.005	0.014	0.712	-0.357143	0.0181282	-0.009	0.049	0.86	-0.183673	0.0093242	0.09	0.017	0	5.29412	0.259557	-0.005	0.044	0.908
10	Unable to pick up on any of the meaning of conversations	0.202	0.08	0.012	2.525	0.127147	-0.394	0.302	0.192	-1.30464	0.066088	-0.046	0.026	0.077	-1.76923	0.089459	0.028	0.092	0.756	0.304348	0.0154491	0.168	0.4	0.675	0.42	0.0213174	1.257	1.354	0.353	0.92836	0.0470781	-0.041	0.022	0.055	-1.86364	0.0941912	0.095	0.102	0.348	0.931373	0.0472305	-0.011	0.018	0.545	-0.611111	0.0310095	-0.104	0.073	0.153
13	Is slow or awkward in turn-taking interactions with peers	-0.267	0.069	0	-3.86957	0.192763	-0.056	0.276	0.84	-0.202899	0.0103001	0.063	0.024	0.008	2.625	0.132096	0.033	0.105	0.755	0.314286	0.0159534	-0.607	0.334	0.069	-1.81737	0.0918725	0.088	1.589	0.956	0.0553807	0.00281152	-0.018	0.022	0.396	-0.818182	0.0415011	-0.232	0.095	0.015	-2.44211	0.123037	-0.005	0.021	0.815	-0.238095	0.0120866	0.208	0.094	0.027
14	Is not well coordinated in physical activities	0.061	0.053	0.247	1.15094	0.0583308	-0.04	0.225	0.857	-0.177778	0.00902493	-0.034	0.023	0.138	-1.47826	0.0748369	-0.027	0.1	0.786	-0.27	0.0137059	-0.185	0.333	0.577	-0.555556	0.0281928	0.674	1.38	0.625	0.488406	0.0247874	0.009	0.019	0.624	0.473684	0.0240407	0.129	0.106	0.226	1.21698	0.0616653	0.031	0.015	0.042	2.06667	0.104346	0.029	0.074	0.695
19	Gets frustrated trying to get ideas across in conversations	-0.206	0.07	0.003	-2.94286	0.147761	-0.336	0.288	0.244	-1.16667	0.0591249	0.053	0.023	0.023	2.30435	0.116193	0.172	0.098	0.08	1.7551	0.0887502	0.709	0.319	0.027	2.22257	0.112122	1.297	1.399	0.354	0.927091	0.0470139	0.002	0.019	0.92	0.105263	0.00534385	0.169	0.095	0.074	1.77895	0.0899463	0.009	0.016	0.557	0.5625	0.028545	0.013	0.104	0.901
33	Is socially awkward	0.182	0.068	0.007	2.67647	0.13464	0.004	0.21	0.984	0.0190476	0.000966996	-0.072	0.022	0.001	-3.27273	0.163901	-0.102	0.071	0.149	-1.43662	0.0727401	-0.138	0.272	0.613	-0.507353	0.0257484	-0.278	0.92	0.762	-0.302174	0.0153388	0.012	0.02	0.57	0.6	0.0304463	-0.035	0.077	0.645	-0.454545	0.0230699	-0.006	0.017	0.728	-0.352941	0.017915	0.045	0.064	0.487
35	Has trouble keeping up with the flow of a normal interaction	-0.149	0.085	0.081	-1.75294	0.0886418	-0.093	0.173	0.592	-0.537572	0.0272809	-0.003	0.03	0.922	-0.1	0.00507667	0.033	0.071	0.638	0.464789	0.0235895	0.662	0.403	0.1	1.64268	0.083106	-0.244	1.003	0.808	-0.24327	0.0123492	-0.01	0.023	0.654	-0.434783	0.0220674	-0.06	0.055	0.272	-1.09091	0.0552978	-0.045	0.023	0.046	-1.95652	0.098841	-0.02	0.06	0.745
44	Doesn’t understand how events are related to one another	-0.176	0.062	0.005	-2.83871	0.14264	0.09	0.129	0.483	0.697674	0.0353969	0.024	0.023	0.285	1.04348	0.0529004	0.04	0.051	0.436	0.784314	0.039786	0.299	0.301	0.32	0.993355	0.050366	0.47	0.703	0.504	0.668563	0.0339216	0.023	0.019	0.219	1.21053	0.0613394	-0.023	0.048	0.628	-0.479167	0.0243188	-0.03	0.018	0.087	-1.66667	0.0843109	0.031	0.039	0.422
51	Responds to clear, direct questions in ways that don’t seem to make sense	0.034	0.075	0.646	0.453333	0.0230084	0.093	0.152	0.539	0.611842	0.0310466	-0.023	0.024	0.328	-0.958333	0.0485945	-0.067	0.049	0.176	-1.36735	0.0692499	0.128	0.361	0.722	0.354571	0.0179977	-0.417	0.911	0.647	-0.457739	0.0232319	-0.04	0.02	0.046	-2	0.101015	0.075	0.05	0.133	1.5	0.0759311	0.001	0.017	0.949	0.0588235	0.0029863	-0.074	0.039	0.058
57	Other children do not like to play with him/her	0.42	0.069	0	6.08696	0.295243	0.324	0.233	0.165	1.39056	0.0704196	-0.034	0.023	0.135	-1.47826	0.0748369	-0.111	0.072	0.124	-1.54167	0.0780276	-0.239	0.294	0.415	-0.812925	0.0412349	0.353	0.976	0.718	0.36168	0.0183584	0	0.019	0.993	0	0	-0.01	0.066	0.875	-0.151515	0.00769179	0.021	0.019	0.274	1.10526	0.0560231	-0.007	0.065	0.917
Average						0.147246					0.0355325					0.0916668					0.0478848					0.0485506					0.02819					0.0420257					0.0499698					0.0697237
Calibration sample 3 (n=389)		Age										Age-squared										Male										Affective										Anxiety
		Bias of Intercept					Bias of Loading					Bias of Intercept					Bias of Loading					Bias of Intercept					Bias of Loading					Bias of Intercept					Bias of Loading					Bias of Intercept					Bias of Loading
		est	se	pval	t	ES	est	se	pval	t	ES	est	se	pval	t	ES	est	se	pval	t	ES	est	se	pval	t	ES	est	se	pval	t	ES	est	se	pval	t	ES	est	se	pval	t	ES	est	se	pval	t	ES	est	se	pval
2	Expressions on his/her face don’t match what he/she is saying	0.134	0.062	0.032	2.16129	0.109068	0.576	0.35	0.1	1.64571	0.0832584	-0.02	0.022	0.36	-0.909091	0.046103	-0.012	0.11	0.915	-0.109091	0.00553817	0.011	0.419	0.98	0.026253	0.00133279	-2.106	2.647	0.426	-0.795618	0.0403585	0.027	0.018	0.139	1.5	0.0759311	0.231	0.121	0.057	1.90909	0.0964674	0.005	0.017	0.777	0.294118	0.0149299	-0.164	0.112	0.142
5	Doesn’t recognize when others are trying to take advantage of him/her	0.276	0.068	0	4.05882	0.201816	0.053	0.073	0.472	0.726027	0.0368334	-0.053	0.024	0.026	-2.20833	0.111413	0.014	0.026	0.592	0.538462	0.027326	-0.076	0.322	0.814	-0.236025	0.0119815	0.082	0.3	0.784	0.273333	0.0138751	0.013	0.021	0.523	0.619048	0.0314119	0.023	0.026	0.378	0.884615	0.0448643	-0.069	0.02	0	-3.45	0.172521	-0.041	0.02	0.039
9	Clings to adults, seems too dependent on them	-0.311	0.064	0	-4.85938	0.239517	-0.115	0.145	0.429	-0.793103	0.0402311	0.054	0.021	0.01	2.57143	0.129446	0.084	0.054	0.116	1.55556	0.0787263	-0.337	0.289	0.244	-1.16609	0.0590958	0.873	0.672	0.194	1.29911	0.0658092	0	0.016	0.988	0	0	-0.056	0.052	0.279	-1.07692	0.054591	0.103	0.017	0	6.05882	0.293997	-0.009	0.053	0.868
10	Unable to pick up on any of the meaning of conversations	0.193	0.085	0.023	2.27059	0.114513	-0.387	0.372	0.298	-1.04032	0.0527409	-0.027	0.027	0.309	-1	0.050702	0.041	0.112	0.712	0.366071	0.0185813	0.04	0.35	0.91	0.114286	0.00580188	-0.337	1.491	0.821	-0.226023	0.0114738	-0.043	0.022	0.047	-1.95455	0.0987421	-0.06	0.131	0.648	-0.458015	0.0232459	-0.043	0.022	0.047	-1.95455	0.0987421	0.004	0.084	0.965
13	Is slow or awkward in turn-taking interactions with peers	-0.169	0.062	0.006	-2.72581	0.137076	0.278	0.401	0.487	0.693267	0.0351735	0.035	0.02	0.076	1.75	0.0884942	-0.166	0.128	0.196	-1.29688	0.0656966	-0.049	0.28	0.861	-0.175	0.00888393	-0.874	1.86	0.639	-0.469892	0.0238484	-0.014	0.022	0.526	-0.636364	0.0322896	-0.193	0.174	0.267	-1.1092	0.0562218	-0.014	0.022	0.526	-0.636364	0.0322896	0.058	0.131	0.66
14	Is not well coordinated in physical activities	0.054	0.056	0.334	0.964286	0.0488956	-0.152	0.193	0.43	-0.787565	0.0399506	-0.003	0.019	0.886	-0.157895	0.00801563	-0.013	0.045	0.779	-0.288889	0.0146645	-0.253	0.292	0.387	-0.866438	0.0439443	-0.202	0.681	0.766	-0.296623	0.015057	0.015	0.016	0.362	0.9375	0.0475405	-0.004	0.06	0.952	-0.0666667	0.00338447	0.009	0.014	0.508	0.642857	0.0326188	0.06	0.055	0.273
19	Gets frustrated trying to get ideas across in conversations	-0.082	0.077	0.285	-1.06494	0.053985	-0.013	0.048	0.792	-0.270833	0.0137482	-0.056	0.16	0.728	-0.35	0.0177658	-0.013	0.048	0.792	-0.270833	0.0137482	-0.196	0.366	0.593	-0.535519	0.0271768	-1.052	0.87	0.226	-1.2092	0.0612723	-0.013	0.022	0.566	-0.590909	0.0299854	0.123	0.053	0.02	2.32075	0.117009	0.018	0.018	0.322	1	0.050702	0.026	0.055	0.644
33	Is socially awkward	0.11	0.067	0.102	1.64179	0.0830613	-0.045	0.247	0.857	-0.182186	0.00924871	-0.007	0.023	0.766	-0.304348	0.0154491	-0.083	0.078	0.286	-1.0641	0.053943	0.072	0.311	0.816	0.231511	0.0117524	-0.182	1.147	0.874	-0.158675	0.00805523	0.033	0.02	0.096	1.65	0.0834737	-0.139	0.092	0.13	-1.51087	0.0764781	-0.006	0.017	0.719	-0.352941	0.017915	0.135	0.068	0.048
35	Has trouble keeping up with the flow of a normal interaction	-0.263	0.099	0.008	-2.65657	0.133657	-0.125	0.218	0.567	-0.573394	0.0290974	0.012	0.031	0.69	0.387097	0.0196481	0.013	0.075	0.865	0.173333	0.00879933	0.253	0.528	0.631	0.479167	0.0243188	-1.577	1.533	0.304	-1.0287	0.0521534	-0.007	0.026	0.784	-0.269231	0.0136668	-0.016	0.085	0.852	-0.188235	0.00955576	-0.006	0.023	0.807	-0.26087	0.0132425	-0.124	0.064	0.052
44	Doesn’t understand how events are related to one another	-0.121	0.068	0.078	-1.77941	0.0899696	0.033	0.067	0.62	0.492537	0.024997	0.007	0.021	0.747	0.333333	0.01692	0.026	0.028	0.339	0.928571	0.0470888	0.097	0.307	0.753	0.315961	0.0160384	0.188	0.404	0.641	0.465347	0.0236178	0.006	0.02	0.747	0.3	0.0152284	-0.024	0.031	0.449	-0.774194	0.0392734	-0.027	0.02	0.173	-1.35	0.0683755	0.062	0.028	0.024
51	Responds to clear, direct questions in ways that don’t seem to make sense	0.131	0.079	0.096	1.65823	0.083887	0.043	0.217	0.841	0.198157	0.0100594	-0.036	0.023	0.122	-1.56522	0.0792122	-0.038	0.065	0.557	-0.584615	0.0296663	-0.196	0.36	0.585	-0.544444	0.0276294	0.186	0.898	0.835	0.207127	0.0105147	-0.045	0.02	0.029	-2.25	0.113488	-0.103	0.066	0.12	-1.56061	0.0789803	0.027	0.017	0.122	1.58824	0.0803696	-0.017	0.059	0.771
57	Other children do not like to play with him/her	0.404	0.075	0	5.38667	0.263781	0.128	0.267	0.632	0.479401	0.0243307	-0.061	0.024	0.012	-2.54167	0.127973	-0.037	0.083	0.657	-0.445783	0.0226254	-0.329	0.337	0.329	-0.976261	0.0495014	-0.178	1.138	0.876	-0.156415	0.00794051	0.022	0.018	0.211	1.22222	0.0619298	-0.038	0.072	0.596	-0.527778	0.0267842	0.013	0.018	0.477	0.722222	0.0366407	0.018	0.071	0.801
Average						0.129935					0.0333058					0.0592618					0.0322003					0.0239548					0.0278313					0.0503073					0.052238					0.0760286
	Average across three calibration samples					0.139736					0.0375732					0.0715103					0.0414054					0.0402582					0.0269908					0.0447122					0.0466971					0.0762941
[truncated: 22 more columns]

## Sheet: SRS_F4
SRS Factor 4: Insistence on Sameness
Calibration Samples with Equal Age Distributions
Calibration sample 1 (n=389)		Age										Age-squared										Male										Affective										Anxiety
		Bias of Intercept					Bias of Loading					Bias of Intercept					Bias of Loading					Bias of Intercept					Bias of Loading					Bias of Intercept					Bias of Loading					Bias of Intercept					Bias of Loading
		est	se	pval	t	ES	est	se	pval	t	ES	est	se	pval	t	ES	est	se	pval	t	ES	est	se	pval	t	ES	est	se	pval	t	ES	est	se	pval	t	ES	est	se	pval	t	ES	est	se	pval	t	ES	est	se	pval
1	Seems much more fidgety in social situations than when alone	0.069	0.058	0.236	1.18966	0.0602857	-0.001	0.045	0.974	-0.0222222	0.00112816	-0.029	0.021	0.175	-1.38095	0.0699356	-0.003	0.016	0.864	-0.1875	0.00951844	-0.057	0.296	0.848	-0.192568	0.00977567	0.067	0.222	0.764	0.301802	0.0153199	-0.009	0.018	0.603	-0.5	0.0253755	-0.002	0.017	0.881	-0.117647	0.00597252	-0.026	0.023	0.25	-1.13043	0.0572949	-0.013	0.014	0.361
4	When under stress, child seems to go on “auto-pilot”	0.049	0.056	0.383	0.875	0.0443776	0.043	0.036	0.23	1.19444	0.0605275	-0.007	0.021	0.753	-0.333333	0.01692	0.005	0.015	0.717	0.333333	0.01692	0.221	0.342	0.518	0.646199	0.0327881	-0.409	0.265	0.123	-1.5434	0.0781147	-0.002	0.342	0.518	-0.00584795	0.000296885	-0.003	0.014	0.816	-0.214286	0.0108781	0.006	0.022	0.792	0.272727	0.0138443	-0.014	0.015	0.354
24	Has more difficulty with changes in routine	-0.141	0.06	0.02	-2.35	0.118463	-0.002	0.039	0.959	-0.0512821	0.00260344	-0.011	0.02	0.569	-0.55	0.0279111	-0.021	0.015	0.167	-1.4	0.0708954	-0.543	0.357	0.128	-1.52101	0.0769883	-0.174	0.263	0.508	-0.661597	0.0335686	-0.018	0.021	0.387	-0.857143	0.0434737	-0.043	0.018	0.019	-2.38889	0.120395	0.009	0.02	0.641	0.45	0.0228393	0.017	0.015	0.255
28	Thinks or talks about the same thing over and over	0.258	0.058	0	4.44828	0.22028	0.02	0.037	0.588	0.540541	0.0274315	-0.055	0.021	0.011	-2.61905	0.131802	-0.004	0.014	0.788	-0.285714	0.0145034	-0.786	0.32	0.014	-2.45625	0.123739	-0.482	0.229	0.036	-2.1048	0.10625	-0.034	0.019	0.075	-1.78947	0.0904742	0.018	0.018	0.293	1	0.050702	-0.002	0.018	0.917	-0.111111	0.00564072	-0.019	0.017	0.258
30	Becomes upset in a situation with lots of things going on	-0.129	0.068	0.06	-1.89706	0.095865	-0.06	0.051	0.241	-1.17647	0.05962	0.018	0.023	0.431	0.782609	0.0396996	0.023	0.017	0.19	1.35294	0.0685237	0.18	0.32	0.573	0.5625	0.028545	0.437	0.212	0.04	2.06132	0.104079	0.013	0.02	0.509	0.65	0.0329808	-0.038	0.017	0.022	-2.23529	0.112756	0.008	0.023	0.742	0.347826	0.0176554	0.032	0.016	0.046
31	Can’t get his/her mind off something once he/she starts thinking about it	0.067	0.059	0.257	1.13559	0.0575554	-0.022	0.044	0.621	-0.5	0.0253755	0.006	0.022	0.787	0.272727	0.0138443	0.001	0.018	0.957	0.0555556	0.00282039	-0.131	0.305	0.667	-0.429508	0.0217998	-0.076	0.227	0.737	-0.334802	0.0169945	-0.016	0.021	0.441	-0.761905	0.038651	0.01	0.02	0.606	0.5	0.0253755	0.003	0.02	0.895	0.15	0.00761488	-0.005	0.016	0.76
42	Seems overly sensitive to sounds, textures, or smells	0.061	0.058	0.295	1.05172	0.0533173	-0.071	0.038	0.061	-1.86842	0.0944308	-0.036	0.019	0.064	-1.89474	0.0957487	0.03	0.013	0.026	2.30769	0.11636	0.008	0.322	0.981	0.0248447	0.0012613	-0.029	0.217	0.896	-0.133641	0.00678442	0.031	0.017	0.062	1.82353	0.0921815	-0.01	0.012	0.424	-0.833333	0.0422683	0.015	0.019	0.421	0.789474	0.0400473	-0.002	0.014	0.915
46	Has overly serious facial expressions	-0.007	0.062	0.908	-0.112903	0.0057317	0.003	0.051	0.954	0.0588235	0.0029863	0.014	0.024	0.565	0.583333	0.0296013	0.001	0.019	0.969	0.0526316	0.00267195	0.464	0.336	0.168	1.38095	0.0699356	-0.017	0.249	0.946	-0.0682731	0.00346602	0.04	0.018	0.028	2.22222	0.112105	0.007	0.019	0.718	0.368421	0.0187005	-0.01	0.021	0.624	-0.47619	0.0241678	-0.012	0.019	0.52
49	Does extremely well at a few tasks, but does not do as well at others	-0.024	0.054	0.65	-0.444444	0.0225575	0.02	0.034	0.563	0.588235	0.0298498	-0.003	0.019	0.862	-0.157895	0.00801563	-0.027	0.013	0.041	-2.07692	0.104859	-0.287	0.29	0.322	-0.989655	0.0501788	-0.049	0.188	0.793	-0.260638	0.0132307	0.03	0.018	0.088	1.66667	0.0843109	-0.003	0.014	0.819	-0.214286	0.0108781	-0.02	0.018	0.262	-1.11111	0.0563186	-0.006	0.016	0.726
53	Talks to people with an unusual tone of voice (like a robot)	0.254	0.072	0	3.52778	0.176291	0.033	0.044	0.453	0.75	0.0380479	-0.048	0.023	0.041	-2.08696	0.105359	-0.024	0.015	0.122	-1.6	0.080961	0.636	0.455	0.162	1.3978	0.0707847	-0.577	0.388	0.137	-1.48711	0.0752825	0.002	0.021	0.917	0.0952381	0.00483493	-0.009	0.019	0.625	-0.473684	0.0240407	0.013	0.02	0.518	0.65	0.0329808	0.01	0.018	0.566
58	Concentrates too much on parts of things	-0.033	0.064	0.606	-0.515625	0.0261679	-0.078	0.037	0.037	-2.10811	0.106415	0.01	0.023	0.666	0.434783	0.0220674	0.029	0.016	0.072	1.8125	0.0916287	0.039	0.294	0.894	0.132653	0.00673429	-0.15	0.195	0.442	-0.769231	0.039022	-0.027	0.022	0.211	-1.22727	0.0621848	0.022	0.015	0.156	1.46667	0.0742532	0.002	0.019	0.917	0.105263	0.00534385	-0.008	0.012	0.488
59	Is overly suspicious	0.121	0.087	0.162	1.3908	0.0704321	-0.001	0.059	0.992	-0.0169492	0.000860463	0.024	0.029	0.391	0.827586	0.0419773	0.011	0.024	0.637	0.458333	0.0232621	0.351	0.521	0.501	0.673704	0.0341822	-0.395	0.613	0.52	-0.644372	0.0326955	-0.037	0.034	0.278	-1.08824	0.0551627	0.038	0.028	0.169	1.35714	0.0687355	0.015	0.026	0.557	0.576923	0.0292763	0.011	0.018	0.557
61	Is inflexible, has a hard time changing his/her mind	-0.156	0.063	0.013	-2.47619	0.124728	0.034	0.041	0.407	0.829268	0.0420625	0.021	0.021	0.32	1	0.050702	-0.02	0.014	0.166	-1.42857	0.0723347	0.644	0.339	0.057	1.89971	0.0959975	0.075	0.228	0.743	0.328947	0.0166974	0.003	0.019	0.865	0.157895	0.00801563	-0.004	0.018	0.803	-0.222222	0.0112809	-0.013	0.019	0.468	-0.684211	0.0347146	-0.004	0.018	0.803
62	Gives unusual or illogical reasons for doing things	0.212	0.081	0.009	2.61728	0.131715	0.007	0.057	0.901	0.122807	0.00623446	-0.024	0.025	0.348	-0.96	0.0486788	-0.004	0.019	0.825	-0.210526	0.0106872	0.077	0.373	0.836	0.206434	0.0104795	0.118	0.262	0.653	0.450382	0.0228587	-0.014	0.022	0.538	-0.636364	0.0322896	0.009	0.018	0.619	0.5	0.0253755	-0.065	0.027	0.014	-2.40741	0.121315	0.035	0.018	0.057
64	Is too tense in social settings	-0.146	0.06	0.014	-2.43333	0.122602	0.03	0.041	0.469	0.731707	0.0371212	0.022	0.02	0.272	1.1	0.0557572	0.022	0.02	0.272	1.1	0.0557572	-0.337	0.338	0.319	-0.997041	0.0505524	0.352	0.231	0.127	1.52381	0.0771293	-0.01	0.022	0.658	-0.454545	0.0230699	-0.006	0.024	0.797	-0.25	0.0126908	0.043	0.022	0.053	1.95455	0.0987421	-0.019	0.016	0.236
Average						0.0886912					0.0356463					0.0505347					0.0494468					0.0455828					0.0427663					0.0470271					0.0409535					0.0378531
Calibration sample 2 (n=389)		Age										Age-squared										Male										Affective										Anxiety
		Bias of Intercept					Bias of Loading					Bias of Intercept					Bias of Loading					Bias of Intercept					Bias of Loading					Bias of Intercept					Bias of Loading					Bias of Intercept					Bias of Loading
		est	se	pval	t	ES	est	se	pval	t	ES	est	se	pval	t	ES	est	se	pval	t	ES	est	se	pval	t	ES	est	se	pval	t	ES	est	se	pval	t	ES	est	se	pval	t	ES	est	se	pval	t	ES	est	se	pval
1	Seems much more fidgety in social situations than when alone	0.075	0.068	0.271	1.10294	0.0559058	0.05	0.116	0.669	0.431034	0.0218772	-0.04	0.027	0.141	-1.48148	0.074999	-0.074	0.047	0.115	-1.57447	0.0796774	0.031	0.302	0.919	0.102649	0.00521114	-0.135	0.586	0.817	-0.230375	0.0116947	-0.004	0.019	0.846	-0.210526	0.0106872	0.016	0.035	0.647	0.457143	0.0232017	-0.016	0.02	0.43	-0.8	0.0405804	-0.011	0.043	0.805
4	When under stress, child seems to go on “auto-pilot”	0.063	0.08	0.434	0.7875	0.0399473	0.225	0.113	0.046	1.99115	0.100573	-0.026	0.029	0.376	-0.896552	0.0454684	0.011	0.041	0.793	0.268293	0.0136192	0.1	0.334	0.764	0.299401	0.015198	-0.018	0.544	0.974	-0.0330882	0.0016798	-0.008	0.018	0.644	-0.444444	0.0225575	-0.038	0.033	0.246	-1.15152	0.0583597	0.018	0.018	0.293	1	0.050702	0.006	0.033	0.848
24	Has more difficulty with changes in routine	-0.248	0.086	0.004	-2.88372	0.144855	-0.206	0.122	0.092	-1.68852	0.0854086	0.032	0.028	0.254	1.14286	0.0579224	0.032	0.047	0.492	0.680851	0.0345443	-0.127	0.364	0.726	-0.348901	0.01771	0.001	0.599	0.999	0.00166945	8.47534e-05	0.013	0.02	0.531	0.65	0.0329808	-0.028	0.041	0.496	-0.682927	0.0346495	0.002	0.018	0.92	0.111111	0.00564072	0.002	0.041	0.955
28	Thinks or talks about the same thing over and over	0.158	0.07	0.025	2.25714	0.113844	0.103	0.115	0.37	0.895652	0.0454229	0.025	0.03	0.413	0.833333	0.0422683	0.076	0.067	0.257	1.13433	0.0574915	-0.21	0.332	0.528	-0.63253	0.0320953	-0.991	0.883	0.262	-1.12231	0.0568844	-0.034	0.018	0.058	-1.88889	0.0954559	0.014	0.037	0.7	0.378378	0.0192057	-0.001	0.018	0.956	-0.0555556	0.00282039	0.015	0.035	0.664
30	Becomes upset in a situation with lots of things going on	-0.063	0.073	0.387	-0.863014	0.0437709	0.054	0.114	0.635	0.473684	0.0240407	0.031	0.026	0.237	1.19231	0.0604197	0.009	0.044	0.84	0.204545	0.0103837	-0.057	0.393	0.885	-0.145038	0.007363	0.138	0.618	0.823	0.223301	0.0113357	0.018	0.018	0.329	1	0.050702	-0.056	0.033	0.087	-1.69697	0.0858327	-0.012	0.019	0.531	-0.631579	0.0320471	0.038	0.033	0.244
31	Can’t get his/her mind off something once he/she starts thinking about it	0.036	0.069	0.602	0.521739	0.026478	-0.231	0.137	0.091	-1.68613	0.0852885	0.047	0.027	0.086	1.74074	0.0880296	0.09	0.056	0.109	1.60714	0.0813201	0.121	0.29	0.677	0.417241	0.0211775	-0.206	0.565	0.715	-0.364602	0.0185067	-0.014	0.019	0.436	-0.736842	0.0373813	0.008	0.038	0.841	0.210526	0.0106872	-0.004	0.019	0.848	-0.210526	0.0106872	0.013	0.038	0.743
42	Seems overly sensitive to sounds, textures, or smells	-0.038	0.065	0.557	-0.584615	0.0296663	-0.255	0.103	0.013	-2.47573	0.124705	0	0.023	0.994	0	0	0.056	0.036	0.118	1.55556	0.0787263	0.014	0.327	0.966	0.0428135	0.00217352	0.285	0.535	0.595	0.53271	0.0270344	0.037	0.017	0.028	2.17647	0.109825	0.009	0.033	0.793	0.272727	0.0138443	0.026	0.018	0.147	1.44444	0.0731342	-0.038	0.037	0.301
46	Has overly serious facial expressions	0.059	0.072	0.414	0.819444	0.041565	0.107	0.147	0.467	0.727891	0.0369279	-0.049	0.029	0.094	-1.68966	0.0854654	-0.136	0.057	0.016	-2.38596	0.12025	0.16	0.317	0.614	0.504732	0.0256155	-0.38	0.618	0.539	-0.614887	0.0312009	0.036	0.017	0.036	2.11765	0.106891	-0.004	0.036	0.919	-0.111111	0.00564072	-0.014	0.017	0.405	-0.823529	0.0417719	-0.046	0.039	0.24
49	Does extremely well at a few tasks, but does not do as well at others	-0.087	0.065	0.177	-1.33846	0.0677938	0.01	0.035	0.785	0.285714	0.0145034	-0.007	0.02	0.744	-0.35	0.0177658	-0.018	0.011	0.113	-1.63636	0.0827886	0.055	0.298	0.854	0.184564	0.00936939	0.02	0.178	0.912	0.11236	0.0057041	0.013	0.016	0.438	0.8125	0.0412134	0.015	0.01	0.156	1.5	0.0759311	-0.031	0.016	0.058	-1.9375	0.0978893	-0.006	0.011	0.613
53	Talks to people with an unusual tone of voice (like a robot)	0.32	0.088	0	3.63636	0.181541	0.439	0.169	0.009	2.59763	0.130743	-0.056	0.028	0.042	-2	0.101015	-0.136	0.059	0.021	-2.30508	0.11623	0.96	0.41	0.019	2.34146	0.118039	0.339	0.971	0.727	0.349125	0.0177213	-0.01	0.02	0.592	-0.5	0.0253755	0.051	0.048	0.289	1.0625	0.053862	-0.009	0.021	0.645	-0.428571	0.0217523	-0.035	0.047	0.447
58	Concentrates too much on parts of things	-0.029	0.078	0.713	-0.371795	0.0188717	-0.079	0.147	0.589	-0.537415	0.027273	0.003	0.028	0.926	0.107143	0.00543927	0.083	0.077	0.283	1.07792	0.0546414	0.602	0.368	0.102	1.63587	0.0827638	-0.594	0.789	0.452	-0.752852	0.0381924	-0.032	0.019	0.089	-1.68421	0.085192	0.054	0.063	0.391	0.857143	0.0434737	0.01	0.019	0.607	0.526316	0.0267101	-0.086	0.083	0.301
59	Is overly suspicious	0.267	0.098	0.007	2.72449	0.137011	0.021	0.084	0.804	0.25	0.0126908	-0.042	0.032	0.19	-1.3125	0.0664847	-0.011	0.027	0.69	-0.407407	0.0206786	0.131	0.487	0.787	0.268994	0.0136548	-0.272	0.337	0.42	-0.807122	0.040941	0.024	0.033	0.461	0.727273	0.0368965	0.001	0.022	0.977	0.0454545	0.0023076	0.019	0.029	0.519	0.655172	0.033243	0.007	0.02	0.723
61	Is inflexible, has a hard time changing his/her mind	-0.146	0.074	0.049	-1.97297	0.0996638	-0.023	0.13	0.858	-0.176923	0.00898155	0.023	0.024	0.338	0.958333	0.0485945	0.037	0.044	0.399	0.840909	0.0426518	0.166	0.295	0.574	0.562712	0.0285557	0.394	0.504	0.435	0.781746	0.0396559	-0.006	0.017	0.745	-0.352941	0.017915	-0.016	0.036	0.665	-0.444444	0.0225575	-0.014	0.018	0.434	-0.777778	0.0394549	0.028	0.038	0.461
62	Gives unusual or illogical reasons for doing things	0.199	0.097	0.04	2.05155	0.103591	-0.301	0.49	0.539	-0.614286	0.0311705	-0.038	0.03	0.212	-1.26667	0.0641727	0.063	0.111	0.573	0.567568	0.0288019	-0.4	0.366	0.274	-1.0929	0.0553982	0.17	0.788	0.829	0.215736	0.0109517	-0.037	0.023	0.098	-1.6087	0.0813981	-0.006	0.048	0.903	-0.125	0.00634579	-0.02	0.023	0.397	-0.869565	0.0441025	0.081	0.13	0.535
64	Is too tense in social settings	-0.085	0.076	0.262	-1.11842	0.0566879	0.128	0.05	0.011	2.56	0.12888	0.023	0.027	0.383	0.851852	0.0432058	-0.039	0.019	0.042	-2.05263	0.103645	-0.294	0.384	0.444	-0.765625	0.0388394	0.322	0.216	0.136	1.49074	0.0754651	-0.015	0.021	0.475	-0.714286	0.0362385	-0.012	0.015	0.425	-0.8	0.0405804	0.032	0.018	0.078	1.77778	0.0898876	-0.001	0.015	0.941
Average						0.0774128					0.0585657					0.0534167					0.0616967					0.0315443					0.0258035					0.052714					0.0330986					0.0406949
Calibration sample 3 (n=389)		Age										Age-squared										Male										Affective										Anxiety
		Bias of Intercept					Bias of Loading					Bias of Intercept					Bias of Loading					Bias of Intercept					Bias of Loading					Bias of Intercept					Bias of Loading					Bias of Intercept					Bias of Loading
		est	se	pval	t	ES	est	se	pval	t	ES	est	se	pval	t	ES	est	se	pval	t	ES	est	se	pval	t	ES	est	se	pval	t	ES	est	se	pval	t	ES	est	se	pval	t	ES	est	se	pval	t	ES	est	se	pval
1	Seems much more fidgety in social situations than when alone	0.014	0.064	0.831	0.21875	0.0111047	0.024	0.05	0.626	0.48	0.0243611	-0.006	0.022	0.792	-0.272727	0.0138443	0.002	0.017	0.895	0.117647	0.00597252	-0.031	0.303	0.919	-0.10231	0.00519394	0.317	0.25	0.204	1.268	0.06424	0.025	0.018	0.168	1.38889	0.0703355	0.018	0.015	0.226	1.2	0.060808	-0.035	0.018	0.057	-1.94444	0.0982367	-0.019	0.015	0.22
4	When under stress, child seems to go on “auto-pilot”	0.045	0.072	0.535	0.625	0.0317136	0.057	0.051	0.264	1.11765	0.0566488	0.004	0.024	0.857	0.166667	0.00846092	0.005	0.02	0.801	0.25	0.0126908	-0.085	0.348	0.807	-0.244253	0.0123991	-0.116	0.26	0.656	-0.446154	0.0226442	0.006	0.02	0.758	0.3	0.0152284	-0.005	0.018	0.765	-0.277778	0.0141006	-0.03	0.021	0.152	-1.42857	0.0723347	0.021	0.017	0.221
24	Has more difficulty with changes in routine	-0.207	0.079	0.009	-2.62025	0.131862	-0.069	0.052	0.19	-1.32692	0.067212	-0.006	0.024	0.802	-0.25	0.0126908	0.035	0.019	0.059	1.84211	0.0931124	-0.355	0.38	0.35	-0.934211	0.0473741	-0.062	0.287	0.828	-0.216028	0.0109665	0.001	0.02	0.956	0.05	0.00253836	-0.007	0.02	0.707	-0.35	0.0177658	0.001	0.016	0.925	0.0625	0.00317294	0.005	0.015	0.725
28	Thinks or talks about the same thing over and over	0.259	0.088	0.003	2.94318	0.147777	-0.066	0.061	0.279	-1.08197	0.0548459	-0.031	0.026	0.221	-1.19231	0.0604197	0	0.019	0.982	0	0	-0.441	0.393	0.262	-1.12214	0.0568757	-0.696	0.309	0.024	-2.25243	0.113609	-0.043	0.022	0.048	-1.95455	0.0987421	0.02	0.019	0.295	1.05263	0.0533631	0.002	0.021	0.908	0.0952381	0.00483493	-0.004	0.016	0.811
30	Becomes upset in a situation with lots of things going on	-0.09	0.069	0.189	-1.30435	0.0660735	-0.068	0.055	0.216	-1.23636	0.0626436	-0.03	0.022	0.172	-1.36364	0.0690629	0.029	0.019	0.127	1.52632	0.0772554	0.092	0.339	0.787	0.271386	0.0137763	0.431	0.229	0.06	1.8821	0.0951158	0.02	0.02	0.303	1	0.050702	-0.032	0.017	0.05	-1.88235	0.0951286	-0.005	0.021	0.802	-0.238095	0.0120866	0.026	0.017	0.136
31	Can’t get his/her mind off something once he/she starts thinking about it	0.077	0.069	0.263	1.11594	0.0565627	-0.084	0.055	0.124	-1.52727	0.0773035	0.023	0.022	0.294	1.04545	0.0530003	0.01	0.02	0.617	0.5	0.0253755	-0.164	0.313	0.601	-0.523962	0.0265907	-0.211	0.296	0.476	-0.712838	0.0361652	-0.042	0.021	0.05	-2	0.101015	0.016	0.018	0.375	0.888889	0.0450806	0.009	0.02	0.652	0.45	0.0228393	-0.023	0.013	0.071
42	Seems overly sensitive to sounds, textures, or smells	0.082	0.07	0.242	1.17143	0.0593654	0.006	0.051	0.903	0.117647	0.00597252	-0.043	0.022	0.046	-1.95455	0.0987421	-0.002	0.017	0.887	-0.117647	0.00597252	-0.745	0.364	0.041	-2.0467	0.103349	-0.564	0.274	0.04	-2.05839	0.103933	0.047	0.019	0.013	2.47368	0.124604	0.027	0.017	0.109	1.58824	0.0803696	0.021	0.019	0.279	1.10526	0.0560231	-0.038	0.02	0.06
46	Has overly serious facial expressions	0.037	0.067	0.58	0.552239	0.0280247	0.037	0.062	0.554	0.596774	0.0302827	0.012	0.024	0.624	0.5	0.0253755	0.007	0.023	0.772	0.304348	0.0154491	0.313	0.387	0.417	0.808786	0.0410253	-0.343	0.319	0.283	-1.07524	0.0545056	0.04	0.017	0.023	2.35294	0.118609	-0.001	0.017	0.955	-0.0588235	0.0029863	-0.021	0.018	0.235	-1.16667	0.0591249	0.009	0.018	0.616
49	Does extremely well at a few tasks, but does not do as well at others	-0.054	0.063	0.397	-0.857143	0.0434737	0.077	0.044	0.078	1.75	0.0884942	0.015	0.02	0.457	0.75	0.0380479	-0.019	0.015	0.194	-1.26667	0.0641727	-0.237	0.315	0.452	-0.752381	0.0381685	-0.314	0.244	0.198	-1.28689	0.0651927	0.016	0.017	0.348	0.941176	0.0477265	-0.003	0.014	0.804	-0.214286	0.0108781	-0.026	0.017	0.123	-1.52941	0.0774111	-0.008	0.014	0.584
53	Talks to people with an unusual tone of voice (like a robot)	0.212	0.074	0.004	2.86486	0.143927	-0.041	0.057	0.473	-0.719298	0.0364925	-0.031	0.023	0.178	-1.34783	0.0682659	0.009	0.019	0.646	0.473684	0.0240407	0.513	0.385	0.183	1.33247	0.0674915	-0.546	0.36	0.129	-1.51667	0.0767699	-0.033	0.019	0.09	-1.73684	0.087834	-0.007	0.015	0.627	-0.466667	0.0236848	0.021	0.016	0.195	1.3125	0.0664847	0.014	0.014	0.286
58	Concentrates too much on parts of things	-0.061	0.07	0.385	-0.871429	0.0441969	0.004	0.05	0.943	0.08	0.00406135	0.014	0.021	0.498	0.666667	0.0338255	0.006	0.017	0.745	0.352941	0.017915	0.097	0.297	0.745	0.326599	0.0165783	-0.007	0.24	0.977	-0.0291667	0.00148071	-0.036	0.021	0.092	-1.71429	0.0867019	-0.007	0.016	0.677	-0.4375	0.0222052	0	0.016	0.993	0	0	-0.006	0.012	0.597
59	Is overly suspicious	0.14	0.095	0.14	1.47368	0.0746065	-0.022	0.096	0.821	-0.229167	0.0116334	0.014	0.029	0.628	0.482759	0.024501	-0.011	0.029	0.702	-0.37931	0.019253	0.587	0.504	0.244	1.16468	0.0590247	0.132	0.51	0.796	0.258824	0.0131386	0.04	0.03	0.172	1.33333	0.0675352	-0.01	0.026	0.703	-0.384615	0.0195222	0.033	0.022	0.131	1.5	0.0759311	0.015	0.023	0.517
61	Is inflexible, has a hard time changing his/her mind	-0.094	0.071	0.188	-1.32394	0.0670617	0.037	0.049	0.445	0.755102	0.0383064	0.01	0.021	0.636	0.47619	0.0241678	-0.017	0.017	0.312	-1	0.050702	0.395	0.349	0.258	1.13181	0.0573641	-0.053	0.25	0.833	-0.212	0.010762	-0.018	0.019	0.345	-0.947368	0.0480398	-0.016	0.016	0.339	-1	0.050702	-0.003	0.019	0.859	-0.157895	0.00801563	0.012	0.017	0.502
62	Gives unusual or illogical reasons for doing things	0.263	0.089	0.003	2.95506	0.14836	-0.093	0.073	0.199	-1.27397	0.0645413	-0.062	0.025	0.015	-2.48	0.124917	-0.009	0.021	0.658	-0.428571	0.0217523	0.489	0.347	0.158	1.40922	0.07136	0.065	0.265	0.806	0.245283	0.0124514	-0.022	0.022	0.334	-1	0.050702	0.007	0.017	0.674	0.411765	0.0208996	-0.018	0.021	0.375	-0.857143	0.0434737	0.016	0.016	0.324
64	Is too tense in social settings	-0.103	0.074	0.161	-1.39189	0.0704868	0.137	0.052	0.008	2.63462	0.132572	0.023	0.022	0.295	1.04545	0.0530003	-0.041	0.02	0.037	-2.05	0.103514	-0.182	0.373	0.626	-0.487936	0.0247636	0.293	0.239	0.221	1.22594	0.0621176	0.004	0.021	0.86	0.190476	0.00966951	-0.003	0.021	0.888	-0.142857	0.00725228	0.037	0.019	0.051	1.94737	0.098383	-0.006	0.014	0.652
Average						0.0749731					0.0503581					0.0472214					0.0358119					0.0427557					0.0495395					0.0653322					0.0349831					0.0465568
	Average across three calibration samples					0.080359					0.04819					0.050391					0.0489851					0.0399609					0.0393698					0.0550245					0.0363451					0.0417016
[truncated: 22 more columns]

## Sheet: SRS_F5
SRS Factor 5: Repetitive Mannerisms
Calibration Samples with Equal Age Distributions
Calibration sample 1 (n=389)		Age										Age-squared										Male										Affective										Anxiety
		Bias of Intercept					Bias of Loading					Bias of Intercept					Bias of Loading					Bias of Intercept					Bias of Loading					Bias of Intercept					Bias of Loading					Bias of Intercept					Bias of Loading
		est	se	pval	t	ES	est	se	pval	t	ES	est	se	pval	t	ES	est	se	pval	t	ES	est	se	pval	t	ES	est	se	pval	t	ES	est	se	pval	t	ES	est	se	pval	t	ES	est	se	pval	t	ES	est	se	pval
8	Behaves in ways which seem strange or bizarre	0.017	0.053	0.744	0.320755	0.0162817	0.025	0.04	0.528	0.625	0.0317136	0.016	0.021	0.447	0.761905	0.038651	-0.027	0.016	0.096	-1.6875	0.0853572	0.423	0.352	0.23	1.2017	0.0608941	-0.212	0.307	0.49	-0.690554	0.035036	-0.027	0.023	0.237	-1.17391	0.0594909	-0.002	0.016	0.926	-0.125	0.00634579	0.025	0.019	0.202	1.31579	0.0666506	-0.032	0.017	0.055
20	Has strange way of playing with toys	-0.197	0.057	0.001	-3.45614	0.172819	0.127	0.049	0.01	2.59184	0.130456	0.009	0.021	0.662	0.428571	0.0217523	-0.013	0.021	0.525	-0.619048	0.0314119	0.449	0.344	0.191	1.30523	0.0661181	-0.112	0.366	0.76	-0.306011	0.0155335	-0.011	0.023	0.632	-0.478261	0.0242729	-0.009	0.018	0.599	-0.5	0.0253755	0	0.019	0.984	0	0	0.027	0.023	0.239
25	Doesn’t seem to mind being “out of step”	-0.03	0.05	0.544	-0.6	0.0304463	-0.059	0.038	0.115	-1.55263	0.0785792	-0.019	0.019	0.325	-1	0.050702	0.011	0.015	0.454	0.733333	0.0372036	0.341	0.282	0.226	1.20922	0.0612735	0.456	0.236	0.053	1.9322	0.0976242	0.015	0.015	0.332	1	0.050702	-0.005	0.014	0.726	-0.357143	0.0181282	-0.016	0.015	0.283	-1.06667	0.0540726	-0.012	0.015	0.435
29	Is regarded by other children as odd or weird	0.391	0.061	0	6.40984	0.309439	0.071	0.057	0.214	1.24561	0.0631104	-0.035	0.021	0.093	-1.66667	0.0843109	-0.034	0.017	0.04	-2	0.101015	-0.272	0.301	0.365	-0.903654	0.0458279	-0.071	0.265	0.788	-0.267925	0.0136005	0.016	0.022	0.455	0.727273	0.0368965	0.028	0.02	0.171	1.4	0.0708954	0.002	0.018	0.903	0.111111	0.00564072	-0.023	0.017	0.175
39	Has a restricted (or unusually narrow) range of interests	0.067	0.048	0.159	1.39583	0.0706854	0.048	0.04	0.232	1.2	0.060808	0.015	0.018	0.41	0.833333	0.0422683	-0.014	0.014	0.326	-1	0.050702	1.069	0.326	0.001	3.27914	0.164213	-0.119	0.288	0.679	-0.413194	0.0209722	0.033	0.019	0.084	1.73684	0.087834	0.012	0.016	0.484	0.75	0.0380479	-0.004	0.019	0.833	-0.210526	0.0106872	0	0.016	0.98
41	Wanders aimlessly from one activity to another	-0.226	0.058	0	-3.89655	0.194057	-0.071	0.052	0.174	-1.36538	0.069151	0.009	0.02	0.649	0.45	0.0228393	0.012	0.018	0.514	0.666667	0.0338255	-0.286	0.304	0.346	-0.940789	0.047707	-0.154	0.278	0.58	-0.553957	0.0281118	0.005	0.018	0.773	0.277778	0.0141006	-0.021	0.017	0.215	-1.23529	0.0625896	-0.026	0.018	0.147	-1.44444	0.0731342	0.024	0.02	0.245
47	Is too silly or laughs inappropriately	0.315	0.05	0	6.3	0.304632	0.009	0.048	0.857	0.1875	0.00951844	-0.039	0.019	0.037	-2.05263	0.103645	0.006	0.016	0.708	0.375	0.0190343	0.248	0.31	0.423	0.8	0.0405804	0.271	0.262	0.3	1.03435	0.052439	-0.016	0.02	0.399	-0.8	0.0405804	0.027	0.016	0.093	1.6875	0.0853572	0.004	0.017	0.83	0.235294	0.0119444	-0.015	0.017	0.38
50	Has repetitive, odd behaviors such as hand flapping or rocking	-0.116	0.054	0.033	-2.14815	0.108413	0.083	0.049	0.09	1.69388	0.0856774	0.021	0.02	0.299	1.05	0.0532301	-0.007	0.021	0.717	-0.333333	0.01692	-0.504	0.356	0.157	-1.41573	0.0716879	-0.42	0.403	0.297	-1.04218	0.052835	-0.016	0.021	0.429	-0.761905	0.038651	-0.028	0.024	0.259	-1.16667	0.0591249	0.031	0.017	0.074	1.82353	0.0921815	0.001	0.019	0.946
54	Seems to react to people as if they are objects	-0.046	0.058	0.429	-0.793103	0.0402311	-0.023	0.055	0.682	-0.418182	0.0212252	0.005	0.025	0.832	0.2	0.0101529	0.04	0.024	0.099	1.66667	0.0843109	-0.094	0.332	0.778	-0.283133	0.0143724	-0.037	0.285	0.897	-0.129825	0.0065907	0.024	0.021	0.241	1.14286	0.0579224	-0.013	0.017	0.453	-0.764706	0.0387928	-0.025	0.022	0.267	-1.13636	0.0575944	0.001	0.019	0.954
56	Walks in between two people who are talking	0.014	0.045	0.755	0.311111	0.0157923	-0.023	0.035	0.507	-0.657143	0.0333428	-0.019	0.017	0.262	-1.11765	0.0566488	0.025	0.013	0.065	1.92308	0.0971675	0.026	0.294	0.929	0.0884354	0.00448958	0.415	0.252	0.1	1.64683	0.0833142	-0.033	0.019	0.082	-1.73684	0.087834	0.007	0.015	0.65	0.466667	0.0236848	0.012	0.015	0.397	0.8	0.0405804	0.001	0.015	0.96
63	Touches others in an unusual way	-0.021	0.057	0.706	-0.368421	0.0187005	0.002	0.069	0.978	0.0289855	0.00147151	-0.014	0.021	0.513	-0.666667	0.0338255	-0.012	0.022	0.593	-0.545455	0.0276806	-0.508	0.355	0.152	-1.43099	0.0724564	0.021	0.354	0.952	0.059322	0.00301161	-0.024	0.025	0.338	-0.96	0.0486788	0.036	0.024	0.136	1.5	0.0759311	0.009	0.022	0.697	0.409091	0.020764	-0.033	0.023	0.153
65	Stares or gazes off into space	-0.04	0.051	0.434	-0.784314	0.039786	-0.033	0.044	0.448	-0.75	0.0380479	-0.032	0.02	0.114	-1.6	0.080961	0.024	0.022	0.278	1.09091	0.0552978	-0.251	0.302	0.405	-0.831126	0.0421565	0.441	0.273	0.106	1.61538	0.0817343	0.019	0.02	0.332	0.95	0.0481729	0.021	0.02	0.272	1.05	0.0532301	-0.006	0.016	0.712	-0.375	0.0190343	-0.015	0.017	0.405
Average						0.110107					0.0519251					0.0499156					0.0533272					0.0576481					0.0409003					0.0495947					0.0464586					0.0376903
Calibration sample 2 (n=389)		Age										Age-squared										Male										Affective										Anxiety
		Bias of Intercept					Bias of Loading					Bias of Intercept					Bias of Loading					Bias of Intercept					Bias of Loading					Bias of Intercept					Bias of Loading					Bias of Intercept					Bias of Loading
		est	se	pval	t	ES	est	se	pval	t	ES	est	se	pval	t	ES	est	se	pval	t	ES	est	se	pval	t	ES	est	se	pval	t	ES	est	se	pval	t	ES	est	se	pval	t	ES	est	se	pval	t	ES	est	se	pval
8	Behaves in ways which seem strange or bizarre	0.068	0.059	0.256	1.15254	0.0584116	0.04	0.045	0.375	0.888889	0.0450806	0.007	0.022	0.749	0.318182	0.0161511	0.005	0.019	0.807	0.263158	0.0133586	0.264	0.381	0.489	0.692913	0.0351556	0.201	0.355	0.571	0.566197	0.0287324	0.015	0.023	0.516	0.652174	0.033091	-0.009	0.015	0.547	-0.6	0.0304463	0.017	0.019	0.368	0.894737	0.0453766	-0.004	0.015	0.547
20	Has strange way of playing with toys	-0.231	0.054	0	-4.27778	0.212224	-0.017	0.048	0.728	-0.354167	0.0179772	0.022	0.022	0.326	1	0.050702	0.015	0.02	0.451	0.75	0.0380479	0.864	0.375	0.021	2.304	0.116176	0.073	0.345	0.833	0.211594	0.0107414	-0.016	0.022	0.485	-0.727273	0.0368965	0.001	0.017	0.935	0.0588235	0.0029863	0.01	0.018	0.596	0.555556	0.0281928	-0.025	0.017	0.141
25	Doesn’t seem to mind being “out of step”	-0.012	0.056	0.825	-0.214286	0.0108781	0.023	0.044	0.602	0.522727	0.0265281	-0.013	0.02	0.529	-0.65	0.0329808	0.018	0.017	0.283	1.05882	0.0536761	-0.028	0.315	0.928	-0.0888889	0.0045126	0.282	0.249	0.258	1.13253	0.0574007	-0.01	0.016	0.556	-0.625	0.0317136	-0.009	0.015	0.564	-0.6	0.0304463	-0.007	0.015	0.662	-0.466667	0.0236848	-0.003	0.012	0.774
29	Is regarded by other children as odd or weird	0.405	0.061	0	6.63934	0.319406	0.068	0.049	0.16	1.38776	0.0702784	-0.048	0.021	0.021	-2.28571	0.115266	-0.01	0.018	0.594	-0.555556	0.0281928	-0.059	0.335	0.859	-0.176119	0.00894075	0.094	0.273	0.731	0.344322	0.0174776	-0.013	0.022	0.568	-0.590909	0.0299854	0.021	0.018	0.227	1.16667	0.0591249	0.027	0.02	0.184	1.35	0.0683755	-0.01	0.016	0.513
39	Has a restricted (or unusually narrow) range of interests	0.099	0.053	0.061	1.86792	0.094406	0.047	0.044	0.281	1.06818	0.0541492	0.008	0.018	0.656	0.444444	0.0225575	0	0.018	0.998	0	0	0.634	0.324	0.05	1.95679	0.0988544	-0.266	0.298	0.372	-0.892617	0.0452693	0.045	0.019	0.02	2.36842	0.119379	0.012	0.016	0.448	0.75	0.0380479	0.012	0.017	0.48	0.705882	0.0358128	-0.004	0.013	0.738
41	Wanders aimlessly from one activity to another	-0.219	0.058	0	-3.77586	0.188263	-0.09	0.045	0.047	-2	0.101015	-0.009	0.021	0.657	-0.428571	0.0217523	-0.001	0.018	0.971	-0.0555556	0.00282039	-0.157	0.325	0.628	-0.483077	0.0245171	-0.224	0.256	0.381	-0.875	0.0443776	-0.001	0.02	0.977	-0.05	0.00253836	0.012	0.02	0.524	0.6	0.0304463	-0.037	0.017	0.033	-2.17647	0.109825	0.018	0.017	0.28
47	Is too silly or laughs inappropriately	0.24	0.049	0	4.89796	0.241308	-0.015	0.044	0.733	-0.340909	0.0173044	-0.022	0.02	0.28	-1.1	0.0557572	-0.005	0.018	0.775	-0.277778	0.0141006	-0.374	0.325	0.25	-1.15077	0.058322	0.113	0.28	0.688	0.403571	0.0204839	-0.039	0.023	0.089	-1.69565	0.0857665	0.029	0.016	0.074	1.8125	0.0916287	0.004	0.018	0.834	0.222222	0.0112809	0.003	0.018	0.846
50	Has repetitive, odd behaviors such as hand flapping or rocking	-0.121	0.054	0.026	-2.24074	0.113027	0.058	0.051	0.253	1.13725	0.0576394	0.06	0.023	0.008	2.6087	0.13129	-0.003	0.021	0.884	-0.142857	0.00725228	-0.742	0.375	0.048	-1.97867	0.0999486	-0.417	0.378	0.269	-1.10317	0.0559176	-0.048	0.024	0.047	-2	0.101015	0.005	0.021	0.826	0.238095	0.0120866	0.029	0.017	0.087	1.70588	0.0862801	-0.008	0.016	0.636
54	Seems to react to people as if they are objects	-0.165	0.073	0.024	-2.26027	0.114	-0.047	0.068	0.493	-0.691176	0.0350676	0.026	0.028	0.349	0.928571	0.0470888	-0.007	0.029	0.815	-0.241379	0.0122533	0.192	0.479	0.689	0.400835	0.0203451	0.073	0.486	0.881	0.150206	0.00762532	0.023	0.025	0.353	0.92	0.0466551	-0.03	0.019	0.12	-1.57895	0.0799026	-0.047	0.027	0.084	-1.74074	0.0880296	0.017	0.019	0.371
56	Walks in between two people who are talking	0.019	0.053	0.726	0.358491	0.0181966	-0.02	0.044	0.655	-0.454545	0.0230699	-0.021	0.02	0.31	-1.05	0.0532301	0.006	0.017	0.723	0.352941	0.017915	0.074	0.318	0.816	0.232704	0.011813	0.241	0.293	0.41	0.822526	0.0417211	-0.022	0.021	0.3	-1.04762	0.0531097	0.025	0.017	0.137	1.47059	0.0744506	-0.001	0.017	0.94	-0.0588235	0.0029863	-0.02	0.013	0.146
63	Touches others in an unusual way	0.031	0.057	0.585	0.54386	0.0275998	0.019	0.053	0.721	0.358491	0.0181966	-0.058	0.024	0.015	-2.41667	0.121775	-0.018	0.022	0.41	-0.818182	0.0415011	-0.427	0.35	0.222	-1.22	0.0618177	0.063	0.377	0.866	0.167109	0.00848336	-0.014	0.023	0.55	-0.608696	0.0308871	-0.006	0.024	0.81	-0.25	0.0126908	0.031	0.024	0.191	1.29167	0.0654339	-0.025	0.02	0.204
65	Stares or gazes off into space	-0.02	0.055	0.721	-0.363636	0.0184577	-0.079	0.045	0.077	-1.75556	0.088773	-0.015	0.023	0.502	-0.652174	0.033091	0.029	0.022	0.185	1.31818	0.0667712	-0.365	0.341	0.285	-1.07038	0.0542603	0.458	0.264	0.083	1.73485	0.087734	0.045	0.022	0.038	2.04545	0.103287	-0.02	0.018	0.266	-1.11111	0.0563186	-0.016	0.016	0.331	-1	0.050702	0.014	0.015	0.354
Average						0.118015					0.0462566					0.0584701					0.0246574					0.0495552					0.035497					0.0561937					0.0432146					0.0513317
Calibration sample 3 (n=389)		Age										Age-squared										Male										Affective										Anxiety
		Bias of Intercept					Bias of Loading					Bias of Intercept					Bias of Loading					Bias of Intercept					Bias of Loading					Bias of Intercept					Bias of Loading					Bias of Intercept					Bias of Loading
		est	se	pval	t	ES	est	se	pval	t	ES	est	se	pval	t	ES	est	se	pval	t	ES	est	se	pval	t	ES	est	se	pval	t	ES	est	se	pval	t	ES	est	se	pval	t	ES	est	se	pval	t	ES	est	se	pval
8	Behaves in ways which seem strange or bizarre	0.012	0.062	0.842	0.193548	0.00982546	0.306	0.198	0.122	1.54545	0.0782182	-0.001	0.022	0.954	-0.0454545	0.0023076	-0.055	0.064	0.389	-0.859375	0.0435867	-0.112	0.38	0.767	-0.294737	0.0149613	0.702	0.229	0.568	3.0655	0.153776	-0.022	0.022	0.329	-1	0.050702	0.049	0.062	0.434	0.790323	0.0400903	0.019	0.019	0.323	1	0.050702	-0.046	0.068	0.5
20	Has strange way of playing with toys	-0.167	0.054	0.002	-3.09259	0.155103	0.011	0.1	0.935	0.11	0.00558432	0.015	0.019	0.447	0.789474	0.0400473	-0.039	0.055	0.477	-0.709091	0.0359753	0.366	0.376	0.329	0.973404	0.0493569	-1.476	1.194	0.216	-1.23618	0.0626344	-0.016	0.022	0.448	-0.727273	0.0368965	-0.013	0.055	0.809	-0.236364	0.0119987	0	0.017	0.977	0	0	0.004	0.051	0.932
25	Doesn’t seem to mind being “out of step”	-0.064	0.055	0.249	-1.16364	0.0589719	-0.1	0.106	0.345	-0.943396	0.0478389	0.001	0.019	0.979	0.0526316	0.00267195	0.004	0.042	0.923	0.0952381	0.00483493	0.338	0.285	0.235	1.18596	0.0600994	0.479	0.623	0.442	0.76886	0.0390033	-0.023	0.016	0.163	-1.4375	0.0727844	-0.038	0.036	0.285	-1.05556	0.0535109	-0.003	0.016	0.87	-0.1875	0.00951844	-0.011	0.037	0.761
29	Is regarded by other children as odd or weird	0.346	0.063	0	5.49206	0.268573	0.173	0.232	0.457	0.74569	0.0378296	-0.018	0.022	0.419	-0.818182	0.0415011	-0.064	0.07	0.358	-0.914286	0.0463659	0.091	0.385	0.814	0.236364	0.0119987	2.252	1.519	0.138	1.48255	0.075053	0.002	0.02	0.903	0.1	0.00507667	0.055	0.078	0.485	0.705128	0.0357745	0.006	0.018	0.74	0.333333	0.01692	-0.04	0.063	0.524
39	Has a restricted (or unusually narrow) range of interests	0.035	0.052	0.498	0.673077	0.0341504	0.128	0.142	0.366	0.901408	0.0457142	0.03	0.019	0.109	1.57895	0.0799026	-0.043	0.048	0.37	-0.895833	0.0454321	0.92	0.336	0.006	2.7381	0.137682	-0.863	0.901	0.338	-0.957825	0.0485688	0.034	0.018	0.058	1.88889	0.0954559	-0.03	0.048	0.54	-0.625	0.0317136	0.015	0.016	0.344	0.9375	0.0475405	-0.02	0.038	0.612
41	Wanders aimlessly from one activity to another	-0.327	0.072	0	-4.54167	0.224674	-0.396	0.236	0.094	-1.67797	0.0848784	0.018	0.024	0.447	0.75	0.0380479	0.096	0.08	0.227	1.2	0.060808	-0.007	0.386	0.985	-0.0181347	0.00092065	-1.586	1.387	0.253	-1.14348	0.0579536	-0.014	0.02	0.493	-0.7	0.0355147	-0.055	0.074	0.458	-0.743243	0.0377056	-0.017	0.018	0.32	-0.944444	0.0478919	0.099	0.062	0.112
47	Is too silly or laughs inappropriately	0.305	0.057	0	5.35088	0.262149	0.151	0.248	0.543	0.608871	0.030896	-0.033	0.021	0.12	-1.57143	0.0795245	0.018	0.084	0.827	0.214286	0.0108781	-0.298	0.377	0.429	-0.790451	0.0400968	-1.016	1.58	0.52	-0.643038	0.0326279	0.003	0.018	0.868	0.166667	0.00846092	0.067	0.085	0.428	0.788235	0.0399846	0.013	0.019	0.48	0.684211	0.0347146	0.033	0.086	0.703
50	Has repetitive, odd behaviors such as hand flapping or rocking	-0.066	0.064	0.298	-1.03125	0.0522822	0.019	0.151	0.9	0.125828	0.00638781	0.062	0.026	0.016	2.38462	0.120183	0.078	0.063	0.217	1.2381	0.062731	-0.604	0.379	0.111	-1.59367	0.0806427	0.634	0.801	0.429	0.791511	0.0401505	-0.016	0.021	0.45	-0.761905	0.038651	-0.013	0.064	0.838	-0.203125	0.0103116	0.001	0.018	0.941	0.0555556	0.00282039	0.048	0.045	0.285
54	Seems to react to people as if they are objects	-0.095	0.067	0.152	-1.41791	0.0717977	0.05	0.192	0.796	0.260417	0.0132195	0.02	0.023	0.399	0.869565	0.0441025	-0.024	0.058	0.674	-0.413793	0.0210025	0.047	0.391	0.905	0.120205	0.00610235	-0.472	1.207	0.696	-0.391052	0.0198488	0.018	0.02	0.374	0.9	0.045643	0.017	0.058	0.775	0.293103	0.0148784	-0.025	0.022	0.261	-1.13636	0.0575944	-0.011	0.066	0.87
56	Walks in between two people who are talking	0.092	0.058	0.111	1.58621	0.0802676	-0.113	0.127	0.371	-0.889764	0.0451249	-0.014	0.02	0.489	-0.7	0.0355147	0.104	0.043	0.015	2.4186	0.121871	0.523	0.283	0.065	1.84806	0.0934106	1.201	0.623	0.054	1.92777	0.0974023	-0.024	0.02	0.227	-1.2	0.060808	0.041	0.047	0.39	0.87234	0.044243	-0.004	0.015	0.797	-0.266667	0.0135367	-0.034	0.033	0.305
63	Touches others in an unusual way	-0.024	0.063	0.698	-0.380952	0.0193363	0.179	0.169	0.288	1.05917	0.0536937	-0.032	0.021	0.139	-1.52381	0.0771293	-0.037	0.053	0.488	-0.698113	0.0354191	-0.306	0.347	0.378	-0.881844	0.0447241	-0.288	1.097	0.793	-0.262534	0.013327	-0.01	0.022	0.658	-0.454545	0.0230699	0.066	0.052	0.208	1.26923	0.0643021	-0.004	0.018	0.841	-0.222222	0.0112809	-0.058	0.057	0.309
65	Stares or gazes off into space	-0.066	0.06	0.266	-1.1	0.0557572	-0.366	0.245	0.136	-1.49388	0.075623	-0.01	0.021	0.655	-0.47619	0.0241678	0.021	0.083	0.798	0.253012	0.0128437	-0.002	0.346	0.994	-0.00578035	0.000293453	1.394	1.331	0.295	1.04733	0.0530953	0.019	0.021	0.353	0.904762	0.0458839	-0.024	0.105	0.819	-0.228571	0.0116032	-0.009	0.018	0.625	-0.5	0.0253755	0.053	0.082	0.514
Average						0.107741					0.0437507					0.0487584					0.0418123					0.0450241					0.0577867					0.0432456					0.0330097					0.0264913
	Average across three calibration samples					0.111954					0.0473108					0.0523814					0.0399323					0.0507425					0.044728					0.049678					0.0408943					0.0385044
Age-Specific Samples
Age 2-5 sample (n=388)		Age										Age-squared										Male										Affective										Anxiety
		Bias of Intercept					Bias of Loading					Bias of Intercept					Bias of Loading					Bias of Intercept					Bias of Loading					Bias of Intercept					Bias of Loading					Bias of Intercept					Bias of Loading
		est	se	pval	t	ES	est	se	pval	t	ES	est	se	pval	t	ES	est	se	pval	t	ES	est	se	pval	t	ES	est	se	pval	t	ES	est	se	pval	t	ES	est	se	pval	t	ES	est	se	pval	t	ES	est	se	pval
8	Behaves in ways which seem strange or bizarre	0.187	0.151	0.217	1.23841	0.0628276	0.518	0.465	0.265	1.11398	0.0565361				#DIV/0!	#DIV/0!				#DIV/0!	#DIV/0!	-0.332	0.4	0.407	-0.83	0.0421538	1.546	1.395	0.268	1.10824	0.056246	0.002	0.025	0.939	0.08	0.00406659	0.056	0.056	0.32	1	0.0507673	0.006	0.018	0.736	0.333333	0.0169419	-0.059	0.054	0.271
20	Has strange way of playing with toys	-0.276	0.142	0.052	-1.94366	0.0983232	-0.517	0.516	0.317	-1.00194	0.0508654				#DIV/0!	#DIV/0!				#DIV/0!	#DIV/0!	1.076	0.392	0.006	2.7449	0.138192	-0.03	1.483	0.984	-0.0202293	0.00102831	-0.001	0.026	0.962	-0.0384615	0.00195511	-0.12	0.068	0.078	-1.76471	0.0893463	0.008	0.018	0.642	0.444444	0.0225866	0.04	0.059	0.489
25	Doesn’t seem to mind being “out of step”	0.143	0.14	0.309	1.02143	0.0518523	-0.521	0.327	0.111	-1.59327	0.0807262				#DIV/0!	#DIV/0!				#DIV/0!	#DIV/0!	-0.013	0.351	0.971	-0.037037	0.0018827	1.107	0.721	0.125	1.53537	0.0778105	-0.028	0.019	0.134	-1.47368	0.0747023	0.007	0.047	0.881	0.148936	0.00757063	-0.01	0.016	0.53	-0.625	0.0317545	0.01	0.042	0.811
29	Is regarded by other children as odd or weird	0.53	0.156	0.001	3.39744	0.170182	0.762	0.916	0.405	0.831878	0.042249				#DIV/0!	#DIV/0!				#DIV/0!	#DIV/0!	-0.126	0.363	0.729	-0.347107	0.0176417	2.516	1.952	0.197	1.28893	0.06538	-0.008	0.023	0.714	-0.347826	0.0176782	0.039	0.111	0.723	0.351351	0.0178573	0.004	0.019	0.844	0.210526	0.010701	-0.015	0.081	0.855
39	Has a restricted (or unusually narrow) range of interests	-0.11	0.129	0.391	-0.852713	0.0433052	-0.547	0.588	0.353	-0.930272	0.0472356				#DIV/0!	#DIV/0!				#DIV/0!	#DIV/0!	0.411	0.339	0.226	1.21239	0.0615125	-0.947	1.586	0.55	-0.5971	0.0303383	-0.001	0.018	0.967	-0.0555556	0.00282404	0.015	0.092	0.874	0.163043	0.00828768	0.049	0.018	0.006	2.72222	0.137072	-0.095	0.074	0.197
41	Wanders aimlessly from one activity to another	-0.366	0.146	0.012	-2.50685	0.126408	-0.63	0.479	0.188	-1.31524	0.0667085				#DIV/0!	#DIV/0!				#DIV/0!	#DIV/0!	-0.476	0.303	0.116	-1.57096	0.0796028	-0.971	1.012	0.337	-0.959486	0.0487155	0.001	0.023	0.951	0.0434783	0.00221012	-0.055	0.081	0.5	-0.679012	0.0344956	-0.03	0.016	0.06	-1.875	0.0948816	0.029	0.057	0.619
47	Is too silly or laughs inappropriately	0.4	0.136	0.003	2.94118	0.147865	-0.261	0.457	0.567	-0.571116	0.0290192				#DIV/0!	#DIV/0!				#DIV/0!	#DIV/0!	0.156	0.441	0.723	0.353741	0.0179788	1.02	1.692	0.547	0.602837	0.0306295	-0.011	0.023	0.623	-0.478261	0.0243042	0.09	0.075	0.235	1.2	0.0608863	0.018	0.018	0.293	1	0.0507673	0.008	0.053	0.878
50	Has repetitive, odd behaviors such as hand flapping or rocking	-0.375	0.134	0.005	-2.79851	0.140838	-0.226	0.433	0.602	-0.52194	0.0265224				#DIV/0!	#DIV/0!				#DIV/0!	#DIV/0!	-0.335	0.358	0.35	-0.935754	0.0475133	-1.085	1.271	0.393	-0.853659	0.0433531	0.03	0.022	0.166	1.36364	0.0691516	0.061	0.091	0.498	0.67033	0.034055	-0.022	0.016	0.164	-1.375	0.0697251	0.002	0.052	0.966
54	Seems to react to people as if they are objects	-0.281	0.169	0.097	-1.66272	0.0842206	-0.713	0.604	0.238	-1.18046	0.0598986				#DIV/0!	#DIV/0!				#DIV/0!	#DIV/0!	0.294	0.41	0.473	0.717073	0.0364267	-1.154	1.852	0.533	-0.62311	0.0316586	0.02	0.023	0.39	0.869565	0.0441594	-0.038	0.079	0.634	-0.481013	0.0244439	-0.017	0.023	0.448	-0.73913	0.0375456	0.059	0.081	0.461
56	Walks in between two people who are talking	0.084	0.129	0.515	0.651163	0.0330823	-1.054	0.452	0.02	-2.33186	0.117711				#DIV/0!	#DIV/0!				#DIV/0!	#DIV/0!	0.076	0.385	0.844	0.197403	0.010034	3.022	1.794	0.092	1.6845	0.0853159	-0.023	0.021	0.275	-1.09524	0.055588	0.007	0.088	0.94	0.0795455	0.00404349	0.002	0.017	0.907	0.117647	0.00598023	-0.012	0.076	0.871
63	Touches others in an unusual way	0.114	0.139	0.413	0.820144	0.0416541	0.062	0.372	0.869	0.166667	0.00847184				#DIV/0!	#DIV/0!				#DIV/0!	#DIV/0!	0.321	0.338	0.342	0.949704	0.04822	0.193	1.041	0.853	0.185399	0.00942392	-0.018	0.023	0.432	-0.782609	0.0397508	0.05	0.045	0.259	1.11111	0.0563911	0.007	0.019	0.698	0.368421	0.0187246	-0.048	0.043	0.264
65	Stares or gazes off into space	-0.01	0.134	0.942	-0.0746269	0.00379347	-0.072	0.401	0.857	-0.179551	0.00912672				#DIV/0!	#DIV/0!				#DIV/0!	#DIV/0!	-0.479	0.322	0.137	-1.48758	0.0754026	0.014	0.976	0.989	0.0143443	0.00072916	-0.001	0.022	0.948	-0.0454545	0.00231058	-0.02	0.07	0.779	-0.285714	0.0145221	0.016	0.016	0.317	1	0.0507673	0.002	0.076	0.981
Average						0.083696					0.0495892															0.0480468					0.0400524					0.0282251					0.0335556					0.0456207
Age 6-8 sample (n=279)		Age										Age-squared										Male										Affective										Anxiety
		Bias of Intercept					Bias of Loading					Bias of Intercept					Bias of Loading					Bias of Intercept					Bias of Loading					Bias of Intercept					Bias of Loading					Bias of Intercept					Bias of Loading
		est	se	pval	t	ES	est	se	pval	t	ES	est	se	pval	t	ES	est	se	pval	t	ES	est	se	pval	t	ES	est	se	pval	t	ES	est	se	pval	t	ES	est	se	pval	t	ES	est	se	pval	t	ES	est	se	pval
8	Behaves in ways which seem strange or bizarre	0.57	0.342	0.095	1.66667	0.0994643	-0.724	0.792	0.361	-0.914141	0.0547443				#DIV/0!	#DIV/0!				#DIV/0!	#DIV/0!	0.626	0.467	0.18	1.34047	0.0801375	1.181	0.937	0.207	1.26041	0.075379	-0.018	0.025	0.476	-0.72	0.0431425	0	0.068	0.995	0	0	0.03	0.029	0.312	1.03448	0.0619251	0.077	0.067	0.253
20	Has strange way of playing with toys	-0.231	0.357	0.518	-0.647059	0.0387788	0.193	0.407	0.635	0.474201	0.0284292				#DIV/0!	#DIV/0!				#DIV/0!	#DIV/0!	0.734	0.557	0.187	1.31777	0.0787891	-0.246	0.571	0.667	-0.430823	0.0258304	0.021	0.022	0.349	0.954545	0.0571562	-0.019	0.023	0.416	-0.826087	0.0494847	-0.005	0.027	0.854	-0.185185	0.011106	0.03	0.029	0.303
25	Doesn’t seem to mind being “out of step”	-0.568	0.354	0.108	-1.60452	0.0957902	-1.226	0.791	0.121	-1.54994	0.09256				#DIV/0!	#DIV/0!				#DIV/0!	#DIV/0!	-0.154	0.448	0.731	-0.34375	0.0206124	0.002	0.843	0.998	0.00237248	0.000142292	0.002	0.021	0.943	0.0952381	0.00571191	-0.074	0.055	0.177	-1.34545	0.0804335	-0.052	0.023	0.027	-2.26087	0.134368	-0.029	0.043	0.496
29	Is regarded by other children as odd or weird	-0.148	0.31	0.633	-0.477419	0.028622	-0.803	0.775	0.3	-1.03613	0.0620232				#DIV/0!	#DIV/0!				#DIV/0!	#DIV/0!	0.175	0.41	0.67	0.426829	0.0255911	1.846	0.857	0.031	2.15403	0.128125	0.004	0.022	0.863	0.181818	0.0109041	-0.031	0.054	0.569	-0.574074	0.0344103	0.028	0.025	0.27	1.12	0.0670221	-0.005	0.048	0.925
39	Has a restricted (or unusually narrow) range of interests	0.641	0.368	0.081	1.74185	0.103904	0.384	1.006	0.702	0.38171	0.0228874				#DIV/0!	#DIV/0!				#DIV/0!	#DIV/0!	0.893	0.421	0.034	2.12114	0.1262	0.771	1.196	0.519	0.644649	0.0386346	-0.014	0.023	0.552	-0.608696	0.0364828	0.055	0.069	0.423	0.797101	0.0477524	-0.017	0.023	0.463	-0.73913	0.0442866	-0.044	0.059	0.451
41	Wanders aimlessly from one activity to another	-0.264	0.366	0.47	-0.721311	0.043221	0.026	1.032	0.98	0.0251938	0.00151102				#DIV/0!	#DIV/0!				#DIV/0!	#DIV/0!	-1.297	0.58	0.025	-2.23621	0.132929	-4.383	1.726	0.011	-2.5394	0.150567	-0.003	0.023	0.912	-0.130435	0.00782272	-0.102	0.075	0.171	-1.36	0.0812974	-0.017	0.027	0.518	-0.62963	0.0377358	0.245	0.09	0.007
47	Is too silly or laughs inappropriately	0.056	0.33	0.864	0.169697	0.0101772	-0.122	0.278	0.66	-0.438849	0.0263113				#DIV/0!	#DIV/0!				#DIV/0!	#DIV/0!	-0.17	0.435	0.696	-0.390805	0.0234325	-0.046	0.321	0.886	-0.143302	0.00859438	-0.013	0.02	0.521	-0.65	0.0389548	0.037	0.019	0.048	1.94737	0.116007	0.023	0.024	0.35	0.958333	0.0573823	-0.023	0.021	0.275
50	Has repetitive, odd behaviors such as hand flapping or rocking	0.149	0.362	0.68	0.411602	0.0246787	0.167	0.36	0.643	0.463889	0.0278114				#DIV/0!	#DIV/0!				#DIV/0!	#DIV/0!	-1.019	0.647	0.115	-1.57496	0.0940413	-0.071	0.447	0.873	-0.158837	0.00952596	0.008	0.026	0.754	0.307692	0.018451	0.009	0.025	0.718	0.36	0.0215863	0.002	0.025	0.923	0.08	0.00479803	0.014	0.023	0.548
54	Seems to react to people as if they are objects	-0.511	0.485	0.292	-1.05361	0.0630654	1.875	1.851	0.311	1.01297	0.0606418				#DIV/0!	#DIV/0!				#DIV/0!	#DIV/0!	0.333	0.553	0.547	0.60217	0.0360922	-1.899	2.209	0.39	-0.859665	0.0514909	0.01	0.025	0.68	0.4	0.0239835	0.023	0.114	0.843	0.201754	0.0120995	-0.025	0.024	0.307	-1.04167	0.0623534	-0.139	0.098	0.156
56	Walks in between two people who are talking	-0.218	0.295	0.459	-0.738983	0.0442778	0.228	0.65	0.726	0.350769	0.0210331				#DIV/0!	#DIV/0!				#DIV/0!	#DIV/0!	-0.186	0.373	0.619	-0.49866	0.0298942	-0.499	0.757	0.509	-0.659181	0.0395042	-0.02	0.025	0.428	-0.8	0.0479257	0.069	0.06	0.252	1.15	0.0688089	-0.01	0.021	0.647	-0.47619	0.0285484	-0.09	0.043	0.036
63	Touches others in an unusual way	-0.4	0.346	0.247	-1.15607	0.0691704	1.725	1.011	0.088	1.70623	0.101801				#DIV/0!	#DIV/0!				#DIV/0!	#DIV/0!	0.353	0.413	0.393	0.854722	0.0511956	-0.613	1.389	0.659	-0.441325	0.0264596	0.023	0.024	0.349	0.958333	0.0573823	-0.108	0.073	0.135	-1.47945	0.0883844	-0.02	0.023	0.376	-0.869565	0.0520823	-0.07	0.066	0.292
65	Stares or gazes off into space	0.849	0.318	0.008	2.66981	0.158111	1.69	1.359	0.214	1.24356	0.0743773				#DIV/0!	#DIV/0!				#DIV/0!	#DIV/0!	0.515	0.437	0.238	1.17849	0.0705052	1.575	1.423	0.268	1.10682	0.0662367	0.013	0.021	0.551	0.619048	0.0371024	-0.002	0.066	0.973	-0.030303	0.00181745	0.031	0.019	0.097	1.63158	0.0973904	0.035	0.064	0.581
Average						0.0649383					0.0478443															0.0641183					0.0517075					0.032085					0.0501735					0.0549166
Age 9-12 sample (n=249)		Age										Age-squared										Male										Affective										Anxiety
		Bias of Intercept					Bias of Loading					Bias of Intercept					Bias of Loading					Bias of Intercept					Bias of Loading					Bias of Intercept					Bias of Loading					Bias of Intercept					Bias of Loading
		est	se	pval	t	ES	est	se	pval	t	ES	est	se	pval	t	ES	est	se	pval	t	ES	est	se	pval	t	ES	est	se	pval	t	ES	est	se	pval	t	ES	est	se	pval	t	ES	est	se	pval	t	ES	est	se	pval
8	Behaves in ways which seem strange or bizarre	-0.095	0.246	0.699	-0.386179	0.024515	-0.262	0.221	0.236	-1.18552	0.0750682				#DIV/0!	#DIV/0!				#DIV/0!	#DIV/0!	0.286	0.504	0.57	0.56746	0.0360104	-0.42	0.492	0.393	-0.853659	0.0541279	-0.024	0.034	0.487	-0.705882	0.0447786	-0.012	0.028	0.663	-0.428571	0.0272042	-0.019	0.024	0.431	-0.791667	0.0502075	-0.024	0.022	0.289
20	Has strange way of playing with toys	-0.135	0.24	0.574	-0.5625	0.035696	-0.265	0.256	0.299	-1.03516	0.0655909				#DIV/0!	#DIV/0!				#DIV/0!	#DIV/0!	0.605	0.473	0.201	1.27907	0.0809544	-0.227	0.638	0.722	-0.355799	0.0225875	-0.068	0.028	0.016	-2.42857	0.152413	-0.019	0.027	0.477	-0.703704	0.0446407	0.026	0.024	0.282	1.08333	0.0686295	0.014	0.028	0.62
25	Doesn’t seem to mind being “out of step”	0.108	0.205	0.599	0.526829	0.033435	-0.224	0.151	0.139	-1.48344	0.0937836				#DIV/0!	#DIV/0!				#DIV/0!	#DIV/0!	0.164	0.347	0.637	0.472622	0.0299981	0.154	0.311	0.62	0.495177	0.0314282	-0.011	0.02	0.574	-0.55	0.0349038	-0.015	0.018	0.413	-0.833333	0.0528428	-0.025	0.019	0.193	-1.31579	0.0832626	-0.005	0.017	0.77
29	Is regarded by other children as odd or weird	0.473	0.244	0.053	1.93852	0.122174	-0.033	0.202	0.871	-0.163366	0.0103732				#DIV/0!	#DIV/0!				#DIV/0!	#DIV/0!	-0.305	0.477	0.523	-0.639413	0.0405693	0.429	0.472	0.364	0.908898	0.0576192	0.015	0.027	0.568	0.555556	0.0352559	0.001	0.022	0.958	0.0454545	0.00288635	-0.015	0.021	0.465	-0.714286	0.0453106	0.007	0.016	0.673
39	Has a restricted (or unusually narrow) range of interests	0.133	0.234	0.569	0.568376	0.0360684	0.02	0.209	0.923	0.0956938	0.00607645				#DIV/0!	#DIV/0!				#DIV/0!	#DIV/0!	0.8	0.415	0.054	1.92771	0.121503	0.137	0.315	0.663	0.434921	0.027607	0.082	0.025	0.001	3.28	0.203904	0.013	0.024	0.591	0.541667	0.0343755	0.037	0.023	0.103	1.6087	0.101623	0.027	0.02	0.185
41	Wanders aimlessly from one activity to another	0.041	0.253	0.872	0.162055	0.01029	0.119	0.248	0.631	0.479839	0.0304557				#DIV/0!	#DIV/0!				#DIV/0!	#DIV/0!	0.027	0.43	0.95	0.0627907	0.00398718	-0.019	0.434	0.965	-0.0437788	0.00277995	0.023	0.023	0.318	1	0.0633724	-0.004	0.025	0.875	-0.16	0.0101595	-0.042	0.023	0.065	-1.82609	0.115185	-0.019	0.021	0.354
47	Is too silly or laughs inappropriately	0.148	0.229	0.518	0.646288	0.0410048	0.07	0.183	0.701	0.382514	0.0242825				#DIV/0!	#DIV/0!				#DIV/0!	#DIV/0!	0.107	0.365	0.769	0.293151	0.0186119	-0.032	0.281	0.909	-0.113879	0.00723113	-0.047	0.024	0.051	-1.95833	0.123404	0.047	0.015	0.002	3.13333	0.195142	0.028	0.019	0.139	1.47368	0.093172	-0.025	0.013	0.053
50	Has repetitive, odd behaviors such as hand flapping or rocking	-0.097	0.245	0.692	-0.395918	0.0251329	-0.303	0.22	0.169	-1.37727	0.0871243				#DIV/0!	#DIV/0!				#DIV/0!	#DIV/0!	-1.268	0.572	0.027	-2.21678	0.139392	-0.085	0.601	0.888	-0.141431	0.00898051	-0.076	0.028	0.008	-2.71429	0.169853	0.042	0.031	0.184	1.35484	0.0857157	0.028	0.023	0.222	1.21739	0.0770745	-0.002	0.027	0.945
54	Seems to react to people as if they are objects	-0.634	0.279	0.023	-2.2724	0.142818	-0.088	0.252	0.728	-0.349206	0.0221692				#DIV/0!	#DIV/0!				#DIV/0!	#DIV/0!	0.311	0.534	0.56	0.582397	0.036957	0.448	0.415	0.279	1.07952	0.068389	0.045	0.03	0.125	1.5	0.0948209	-0.021	0.028	0.469	-0.75	0.0475711	0.012	0.025	0.623	0.48	0.0304659	-0.008	0.025	0.757
56	Walks in between two people who are talking	0.005	0.187	0.978	0.026738	0.00169786	0.084	0.157	0.592	0.535032	0.033955				#DIV/0!	#DIV/0!				#DIV/0!	#DIV/0!	-0.185	0.358	0.606	-0.51676	0.0327966	-0.229	0.284	0.419	-0.806338	0.0511355	-0.011	0.024	0.645	-0.458333	0.0290919	0.017	0.018	0.33	0.944444	0.0598647	-0.005	0.019	0.788	-0.263158	0.0167082	-0.023	0.018	0.196
63	Touches others in an unusual way	-0.234	0.266	0.379	-0.879699	0.055774	-0.179	0.265	0.498	-0.675472	0.0428531				#DIV/0!	#DIV/0!				#DIV/0!	#DIV/0!	0.112	0.537	0.835	0.208566	0.0132428	-0.665	0.675	0.325	-0.985185	0.0624373	-0.016	0.029	0.577	-0.551724	0.035013	0.044	0.026	0.092	1.69231	0.106846	-0.016	0.021	0.449	-0.761905	0.0483245	-0.009	0.021	0.653
65	Stares or gazes off into space	-0.349	0.223	0.118	-1.56502	0.0988919	-0.053	0.025	0.585	-2.12	0.133417				#DIV/0!	#DIV/0!				#DIV/0!	#DIV/0!	-0.071	0.366	0.845	-0.193989	0.0123174	0.611	0.304	0.045	2.00987	0.1266	0.043	0.024	0.081	1.79167	0.113042	0.016	0.021	0.441	0.761905	0.0483245	0.006	0.019	0.745	0.315789	0.0200486	-0.003	0.019	0.856
Average						0.0522916					0.0520957															0.047195					0.0434103					0.0916543					0.0596311					0.062501
[truncated: 22 more columns]
