# Supplementary material for: Sex‐Differential Trajectories of Domain‐Specific Associations Between Autistic Traits and Co‐Occurring Emotional‐Behavioral Concerns in Autistic Children
Source: Autism Res. 2025 Mar 14;18(4):820–32. doi: 10.1002/aur.70018 (PMC12015799; doi:10.1002/aur.70018)
Supplement: Supplementary file 3 — Data S3. Supporting Information. [file AUR-18-820-s002.xlsx]

## Sheet: F1-Anx
Social Avoidance (SRS) - Anxiety (CBCL)
ALL							MALE							FEMALE							SEX INTERACTION EFFECT
age	estimate	standard_error	upper	lower	sig	sigadj	age	estimate	standard_error	upper	lower	sig	sigadj	age	estimate	standard_error	upper	lower	sig	sigadj	age	estimate	standard_error	upper	lower	sig	sigadj
1.98356	0.0362186	0.0128691	0.0614416	0.0109956	*		1.98356	0.0364036	0.013852	0.0635531	0.00925418	*		2.03014	0.0330708	0.0334712	0.0986732	-0.0325316			1.98356	0.00337831	0.0367611	0.0754287	-0.068672
2.08371	0.0366044	0.011891	0.0599104	0.0132984	*		2.08371	0.0369048	0.012762	0.0619178	0.0118919	*		2.12271	0.0331651	0.0313251	0.0945612	-0.0282309			2.08371	0.00378007	0.0341798	0.0707712	-0.063211
2.18387	0.0369868	0.0109708	0.0584892	0.0154844	*	*	2.18387	0.0374	0.0117364	0.0604028	0.0143971	*		2.21528	0.0332646	0.0292958	0.0906834	-0.0241541			2.18387	0.00416965	0.0317482	0.066395	-0.0580557
2.28402	0.0373656	0.0101088	0.0571785	0.0175527	*	*	2.28402	0.0378888	0.0107759	0.0590093	0.0167684	*	*	2.30785	0.0333692	0.0273831	0.087039	-0.0203007			2.28402	0.00454705	0.0294662	0.0622997	-0.0532056
2.38417	0.0377407	0.00930566	0.0559795	0.019502	*	*	2.38417	0.0383713	0.00988158	0.0577389	0.0190038	*	*	2.40042	0.0334786	0.0255866	0.0836274	-0.0166702			2.38417	0.00491229	0.0273336	0.0584852	-0.0486606
2.48432	0.038112	0.00856216	0.0548935	0.0213305	*	*	2.48432	0.0388472	0.00905474	0.0565942	0.0211003	*	*	2.49298	0.0335927	0.0239063	0.0804481	-0.0132627			2.48432	0.00526537	0.0253509	0.0549522	-0.0444214
2.58447	0.0384792	0.00787941	0.0539226	0.0230359	*	*	2.58447	0.0393164	0.00829717	0.0555786	0.0230542	*	*	2.58555	0.0337115	0.022342	0.0775011	-0.0100781			2.58447	0.0056063	0.0235184	0.0517016	-0.040489
2.68463	0.0388424	0.00725869	0.0530692	0.0246156	*	*	2.68463	0.0397787	0.00761103	0.0546961	0.0248614	*	*	2.67812	0.0338348	0.020894	0.0747862	-0.0071166			2.68463	0.00593509	0.0218369	0.0487346	-0.0368645
2.78478	0.0392012	0.00670146	0.0523359	0.0260666	*	*	2.78478	0.040234	0.00699879	0.0539514	0.0265166	*	*	2.77069	0.0339624	0.0195619	0.0723031	-0.00437822			2.78478	0.00625175	0.0203069	0.0460526	-0.0335491
2.88493	0.0395557	0.00620914	0.0517254	0.027386	*	*	2.88493	0.0406821	0.00646297	0.0533493	0.0280149	*	*	2.86326	0.0340943	0.0183457	0.0700513	-0.00186266			2.88493	0.00655629	0.0189289	0.0436562	-0.0305437
2.98508	0.0399056	0.00578289	0.0512398	0.0285713	*	*	2.98508	0.0411228	0.00600584	0.0528941	0.0293516	*	*	2.95583	0.0342303	0.0172449	0.0680296	0.000431028	*		2.98508	0.00684871	0.0177026	0.0415451	-0.0278477
3.08524	0.0402508	0.00542331	0.0508803	0.0296213	*	*	3.08524	0.0415561	0.00562885	0.0525884	0.0305237	*	*	3.0484	0.0343703	0.0162582	0.0662358	0.00250477	*		3.08524	0.00712903	0.0166269	0.0397171	-0.025459
3.18539	0.0405911	0.00512998	0.0506457	0.0305366	*	*	3.18539	0.0419817	0.00533197	0.0524321	0.0315312	*	*	3.14097	0.0345141	0.0153841	0.0646663	0.0043619	*	*	3.18539	0.00739725	0.0156992	0.0381672	-0.0233727
3.28554	0.0409265	0.00490111	0.0505325	0.0313205	*	*	3.28554	0.0423995	0.00511304	0.0524208	0.0323781	*	*	3.23354	0.0346616	0.0146197	0.0633157	0.0060076	*	*	3.28554	0.00765338	0.0149153	0.0368869	-0.0215802
3.38569	0.0412568	0.00473326	0.0505338	0.0319798	*	*	3.38569	0.0428093	0.0049674	0.0525452	0.0330734	*	*	3.32611	0.0348127	0.0139612	0.0621762	0.0074493	*	*	3.38569	0.00789743	0.0142686	0.0358634	-0.0200686
3.48584	0.0415818	0.00462131	0.0506394	0.0325242	*	*	3.48584	0.043211	0.00488793	0.0527911	0.0336308	*	*	3.41868	0.0349673	0.0134035	0.0612377	0.00869688	*	*	3.48584	0.00812941	0.0137502	0.0350794	-0.0188205
3.586	0.0419014	0.00455869	0.0508363	0.0329665	*	*	3.586	0.0436044	0.00486559	0.0531407	0.034068	*	*	3.51125	0.0351252	0.0129402	0.0604876	0.0097628	*	*	3.586	0.00834933	0.013349	0.0345129	-0.0178143
3.68615	0.0422155	0.00453791	0.0511096	0.0333213	*	*	3.68615	0.0439893	0.00489029	0.0535741	0.0344045	*	*	3.60382	0.0352863	0.0125637	0.0599107	0.0106619	*	*	3.68615	0.00855719	0.0130521	0.0341387	-0.0170244
3.7863	0.0425239	0.00455115	0.051444	0.0336038	*	*	3.7863	0.0443657	0.00495183	0.0540711	0.0346603	*	*	3.69639	0.0354504	0.0122653	0.0594899	0.011411	*	*	3.7863	0.00875301	0.0128452	0.0339291	-0.0164231
3.88645	0.0428264	0.00459079	0.0518242	0.0338286	*	*	3.88645	0.0447333	0.00504067	0.0546128	0.0348538	*	*	3.78896	0.0356175	0.0120356	0.0592069	0.0120282	*	*	3.88645	0.0089368	0.0127138	0.0338554	-0.0159818
3.98661	0.043123	0.00464988	0.0522366	0.0340094	*	*	3.98661	0.045092	0.0051484	0.0551827	0.0350013	*	*	3.88153	0.0357874	0.0118651	0.0590425	0.0125323	*	*	3.98661	0.00910855	0.0126436	0.0338895	-0.0156724
4.08676	0.0434135	0.00472235	0.0526692	0.0341579	*	*	4.08676	0.0454416	0.00526798	0.0557667	0.0351166	*	*	3.9741	0.0359599	0.0117441	0.0589779	0.012942	*	*	4.08676	0.00926829	0.012621	0.0340051	-0.0154685
4.18691	0.0436978	0.00480311	0.0531117	0.0342839	*	*	4.18691	0.0457821	0.00539369	0.0563535	0.0352106	*	*	4.06667	0.036135	0.0116634	0.0589949	0.0132751	*	*	4.18691	0.00941602	0.0126341	0.0341783	-0.0153463
4.28706	0.0439757	0.00488804	0.0535561	0.0343953	*	*	4.28706	0.0461131	0.00552107	0.0569342	0.035292	*	*	4.15924	0.0363125	0.0116146	0.0590768	0.0135483	*	*	4.28706	0.00955175	0.0126721	0.0343886	-0.0152851
4.38721	0.044247	0.00497393	0.0539957	0.0344983	*	*	4.38721	0.0464346	0.00564671	0.057502	0.0353673	*	*	4.25181	0.0364923	0.01159	0.0592083	0.0137763	*	*	4.38721	0.00967548	0.0127262	0.0346184	-0.0152674
4.48737	0.0445117	0.0050583	0.0544258	0.0345976	*	*	4.48737	0.0467464	0.00576812	0.0580517	0.0354411	*	*	4.34438	0.0366742	0.0115828	0.0593762	0.0139723	*	*	4.48737	0.00978723	0.0127892	0.0348535	-0.0152791
4.58752	0.0447696	0.00513937	0.0548425	0.0346966	*	*	4.58752	0.0470484	0.00588352	0.0585799	0.0355169	*	*	4.43694	0.0368582	0.0115875	0.0595692	0.0141471	*	*	4.58752	0.00988701	0.0128552	0.0350828	-0.0153087
4.68767	0.0450205	0.00521588	0.0552434	0.0347975	*	*	4.68767	0.0473403	0.00599174	0.0590839	0.0355968	*	*	4.52951	0.037044	0.0115992	0.059778	0.0143101	*	*	4.68767	0.00997482	0.01292	0.0352975	-0.0153479
4.78782	0.0452643	0.00528705	0.0556267	0.0349019	*	*	4.78782	0.0476222	0.00609209	0.0595624	0.0356819	*	*	4.62208	0.0372316	0.0116141	0.0599949	0.0144683	*	*	4.78782	0.0100507	0.0129804	0.0354917	-0.0153904
4.88798	0.0455009	0.00535244	0.0559915	0.0350103	*	*	4.88798	0.0478936	0.00618423	0.0600145	0.0357728	*	*	4.71465	0.0374208	0.0116294	0.0602141	0.0146276	*	*	4.88798	0.0101146	0.0130342	0.0356612	-0.0154321
4.98813	0.0457301	0.00541191	0.0563373	0.035123	*	*	4.98813	0.0481547	0.00626816	0.06044	0.0358693	*	*	4.80722	0.0376116	0.0116429	0.0604312	0.014792	*	*	4.98813	0.0101665	0.0130804	0.0358037	-0.0154706
5.08828	0.0459519	0.00546558	0.0566642	0.0352395	*	*	5.08828	0.048405	0.00634408	0.0608392	0.0359709	*	*	4.89979	0.0378037	0.011653	0.0606431	0.0149642	*	*	5.08828	0.0102066	0.0131185	0.0359183	-0.0155052
5.18843	0.0461659	0.00551374	0.0569727	0.0353592	*	*	5.18843	0.0486446	0.0064124	0.0612127	0.0360766	*	*	4.99236	0.037997	0.0116589	0.060848	0.015146	*	*	5.18843	0.0102347	0.0131487	0.0360056	-0.0155362
5.28858	0.0463722	0.00555684	0.0572634	0.035481	*	*	5.28858	0.0488733	0.00647366	0.0615614	0.0361852	*	*	5.08493	0.0381914	0.0116602	0.0610451	0.0153378	*	*	5.28858	0.0102509	0.0131717	0.0360668	-0.0155651
5.38874	0.0465705	0.00559543	0.0575374	0.0356037	*	*	5.38874	0.0490909	0.0065285	0.0618865	0.0362952	*	*	5.1775	0.0383868	0.0116571	0.0612343	0.0155394	*	*	5.38874	0.0102551	0.0131887	0.0361044	-0.0155941
5.48889	0.0467608	0.00563016	0.0577957	0.0357259	*	*	5.48889	0.0492972	0.00657766	0.0621891	0.0364052	*	*	5.27007	0.0385831	0.0116499	0.0614165	0.0157497	*	*	5.48889	0.0102475	0.0132011	0.0361213	-0.0156262
5.58904	0.0469429	0.00566173	0.0580396	0.0358461	*	*	5.58904	0.0494921	0.00662191	0.0624708	0.0365134	*	*	5.36264	0.0387801	0.0116394	0.0615929	0.0159672	*	*	5.58904	0.010228	0.0132109	0.0361208	-0.0156648
5.68919	0.0471166	0.00569086	0.0582704	0.0359627	*	*	5.68919	0.0496754	0.00666205	0.0627328	0.036618	*	*	5.45521	0.0389776	0.0116268	0.0617657	0.0161896	*	*	5.68919	0.0101967	0.0132198	0.0361069	-0.0157136
5.78935	0.0472817	0.00571832	0.0584894	0.0360741	*	*	5.78935	0.049847	0.00669889	0.0629766	0.0367174	*	*	5.54778	0.0391757	0.0116131	0.061937	0.0164143	*	*	5.78935	0.0101534	0.0132299	0.0360835	-0.0157767
5.8895	0.0474383	0.00574482	0.0586979	0.0361787	*	*	5.8895	0.0500067	0.00673324	0.0632036	0.0368098	*	*	5.64035	0.039374	0.0115999	0.0621094	0.0166385	*	*	5.8895	0.0100983	0.0132433	0.0360546	-0.015858
5.98965	0.0475861	0.00577108	0.0588972	0.036275	*	*	5.98965	0.0501544	0.00676585	0.0634152	0.0368936	*	*	5.73292	0.0395725	0.0115887	0.062286	0.0168591	*	*	5.98965	0.0100313	0.013262	0.0360243	-0.0159617
6.0898	0.0477249	0.00579777	0.0590883	0.0363615	*	*	6.0898	0.0502899	0.00679746	0.0636127	0.0369671	*	*	5.82549	0.0397711	0.011581	0.0624695	0.0170728	*	*	6.0898	0.00995251	0.013288	0.0359964	-0.0160914
6.18995	0.0478547	0.00582549	0.0592725	0.036437	*	*	6.18995	0.050413	0.00682872	0.0637971	0.037029	*	*	5.91806	0.0399697	0.0115784	0.0626629	0.0172764	*	*	6.18995	0.00986186	0.013323	0.0359745	-0.0162507
6.29011	0.0479753	0.00585477	0.0594505	0.0365002	*	*	6.29011	0.0505236	0.00686023	0.0639695	0.0370778	*	*	6.01063	0.040168	0.0115825	0.0628693	0.0174667	*	*	6.29011	0.00975939	0.0133687	0.0359616	-0.0164428
6.39026	0.0480866	0.00588608	0.0596231	0.0365501	*	*	6.39026	0.0506216	0.00689249	0.0641307	0.0371126	*	*	6.1032	0.040366	0.0115948	0.0630913	0.0176407	*	*	6.39026	0.0096451	0.0134264	0.0359603	-0.0166701
6.49041	0.0481883	0.00591974	0.0597908	0.0365859	*	*	6.49041	0.0507068	0.00692592	0.0642813	0.0371322	*	*	6.19577	0.0405635	0.0116165	0.0633315	0.0177956	*	*	6.49041	0.00951899	0.013497	0.0359727	-0.0169347
6.59056	0.0482805	0.00595603	0.0599541	0.0366069	*	*	6.59056	0.0507789	0.00696082	0.0644219	0.037136	*	*	6.28834	0.0407605	0.011649	0.0635921	0.0179289	*	*	6.59056	0.00938109	0.0135814	0.0360001	-0.0172379
6.69072	0.0483629	0.00599509	0.060113	0.0366127	*	*	6.69072	0.050838	0.0069974	0.0645526	0.0371233	*	*	6.3809	0.0409567	0.0116932	0.063875	0.0180385	*	*	6.69072	0.00923139	0.0136798	0.0360432	-0.0175805
6.79087	0.0484353	0.00603694	0.0602675	0.0366032	*	*	6.79087	0.0508837	0.00703576	0.0646736	0.0370939	*	*	6.47347	0.0411521	0.0117499	0.0641815	0.0181228	*	*	6.79087	0.00906991	0.0137922	0.0361021	-0.0179623
6.89102	0.0484978	0.00608151	0.0604173	0.0365782	*	*	6.89102	0.050916	0.0070759	0.0647845	0.0370475	*	*	6.56604	0.0413465	0.0118196	0.0645126	0.0181805	*	*	6.89102	0.00889665	0.0139183	0.0361759	-0.0183827
6.99117	0.04855	0.00612863	0.0605619	0.0365381	*	*	6.99117	0.0509348	0.00711768	0.0648851	0.0369844	*	*	6.65861	0.0415398	0.0119026	0.0648686	0.0182111	*	*	6.99117	0.00871162	0.0140573	0.0362634	-0.0188401
7.09132	0.0485919	0.006178	0.0607006	0.0364832	*	*	7.09132	0.0509397	0.00716089	0.0649748	0.0369046	*	*	6.75118	0.0417319	0.011999	0.0652495	0.0182144	*	*	7.09132	0.00851484	0.0142082	0.0363623	-0.0193327
7.19148	0.0486233	0.00622926	0.0608325	0.0364142	*	*	7.19148	0.0509307	0.00720521	0.0650527	0.0368088	*	*	6.84375	0.0419226	0.0121083	0.0656545	0.0181907	*	*	7.19148	0.00830631	0.0143696	0.0364702	-0.0198576
7.29163	0.0486442	0.00628193	0.0609565	0.0363318	*	*	7.29163	0.0509077	0.00725022	0.0651179	0.0366975	*	*	6.93632	0.0421118	0.0122302	0.0660826	0.018141	*	*	7.29163	0.00808604	0.01454	0.0365838	-0.0204118
7.39178	0.0486542	0.00633548	0.0610716	0.0362369	*	*	7.39178	0.0508704	0.00729544	0.0651692	0.0365716	*	*	7.02889	0.0422994	0.0123638	0.066532	0.0180667	*	*	7.39178	0.00785403	0.0147174	0.0366997	-0.0209916
7.49193	0.0486534	0.0063893	0.0611762	0.0361306	*	*	7.49193	0.0508188	0.00734031	0.0652055	0.0364321	*	*	7.12146	0.0424851	0.0125081	0.0670007	0.0179696	*	*	7.49193	0.0076103	0.0149	0.0368137	-0.0215931
7.59209	0.0486416	0.00644274	0.0612691	0.036014	*	*	7.59209	0.0507526	0.0073842	0.0652254	0.0362798	*	*	7.21403	0.0426691	0.012662	0.0674861	0.017852	*	*	7.59209	0.00735486	0.0150855	0.0369219	-0.0222122
7.69224	0.0486186	0.00649511	0.0613487	0.0358884	*	*	7.69224	0.0506717	0.00742646	0.0652273	0.0361161	*	*	7.3066	0.0428509	0.012824	0.0679854	0.0177164	*	*	7.69224	0.00708771	0.0152717	0.0370197	-0.0228443
7.79239	0.0485842	0.00654568	0.0614135	0.0357549	*	*	7.79239	0.050576	0.00746638	0.0652098	0.0359421	*	*	7.39917	0.0430307	0.0129925	0.0684956	0.0175658	*	*	7.79239	0.00680887	0.0154563	0.0371027	-0.0234849
7.89254	0.0485384	0.00659371	0.0614619	0.035615	*	*	7.89254	0.0504652	0.00750326	0.0651714	0.0357591	*	*	7.49174	0.0432081	0.0131661	0.0690132	0.0174031	*		7.89254	0.00651833	0.015637	0.0371663	-0.0241296
7.99269	0.048481	0.00663847	0.0614922	0.0354699	*	*	7.99269	0.0503393	0.00753637	0.0651103	0.0355683	*	*	7.58431	0.0433832	0.0133429	0.0695347	0.0172316	*		7.99269	0.00621612	0.0158115	0.0372061	-0.0247738
8.09285	0.0484119	0.00667923	0.061503	0.0353209	*	*	8.09285	0.0501981	0.007565	0.0650252	0.035371	*	*	7.67688	0.0435556	0.0135211	0.0700565	0.0170547	*		8.09285	0.00590223	0.0159776	0.0372177	-0.0254132
8.193	0.0483309	0.00671531	0.0614927	0.0351692	*	*	8.193	0.0500414	0.00758848	0.0649145	0.0351682	*	*	7.76945	0.0437255	0.013699	0.070575	0.0168759	*		8.193	0.00557668	0.0161331	0.0371969	-0.0260435
8.29315	0.0482379	0.00674604	0.0614599	0.0350159	*	*	8.29315	0.049869	0.00760617	0.0647769	0.0349612	*	*	7.86202	0.0438925	0.0138747	0.0710864	0.0166986	*		8.29315	0.00523948	0.016276	0.0371399	-0.0266609
8.3933	0.0481327	0.00677083	0.0614033	0.0348621	*	*	8.3933	0.0496809	0.0076175	0.0646109	0.0347509	*	*	7.95459	0.0440565	0.0140464	0.071587	0.016526	*		8.3933	0.00489064	0.0164046	0.0370431	-0.0272618
8.49346	0.0480152	0.00678915	0.0613217	0.0347088	*	*	8.49346	0.0494768	0.00762197	0.0644156	0.034538	*	*	8.04716	0.0442176	0.0142124	0.0720734	0.0163617	*		8.49346	0.00453015	0.0165172	0.0369034	-0.0278431
8.59361	0.0478853	0.00680057	0.0612142	0.0345564	*	*	8.59361	0.0492566	0.00761919	0.0641899	0.0343233	*	*	8.13973	0.0443754	0.0143711	0.0725421	0.0162086	*		8.59361	0.00415804	0.0166126	0.036718	-0.028402
8.69376	0.0477428	0.00680477	0.0610799	0.0344057	*	*	8.69376	0.0490202	0.00760891	0.0639333	0.034107	*	*	8.2323	0.0445299	0.0145207	0.0729899	0.0160698	*		8.69376	0.00377431	0.0166895	0.0364851	-0.0289365
8.79391	0.0475876	0.00680157	0.0609184	0.0342568	*	*	8.79391	0.0487673	0.00759102	0.0636454	0.0338892	*	*	8.32487	0.0446809	0.0146599	0.0734137	0.0159481	*		8.79391	0.00337897	0.0167474	0.0362033	-0.0294454
8.89406	0.0474195	0.00679095	0.0607295	0.0341095	*	*	8.89406	0.0484978	0.00756561	0.0633262	0.0336695	*	*	8.41743	0.0448283	0.0147872	0.0738107	0.0158459	*		8.89406	0.00297203	0.0167861	0.0358721	-0.029928
8.99422	0.0472384	0.00677307	0.0605134	0.0339634	*	*	8.99422	0.0482117	0.007533	0.0629761	0.0334472	*	*	8.51	0.0449721	0.0149016	0.0741786	0.0157656	*		8.99422	0.0025535	0.0168057	0.035492	-0.030385
9.09437	0.0470442	0.00674834	0.0602707	0.0338177	*	*	9.09437	0.0479086	0.00749377	0.0625961	0.0332211	*	*	8.60257	0.0451119	0.0150019	0.0745151	0.0157088	*		9.09437	0.00212338	0.0168071	0.0350646	-0.0308179
9.19452	0.0468366	0.00671744	0.0600026	0.0336707	*	*	9.19452	0.0475885	0.00744883	0.0621879	0.0329891	*	*	8.69514	0.0452478	0.0150874	0.0748187	0.015677	*		9.19452	0.00168168	0.0167918	0.034593	-0.0312297
9.29467	0.0466157	0.00668136	0.0597109	0.0335205	*	*	9.29467	0.0472512	0.00739946	0.0617539	0.0327485	*	*	8.78771	0.0453796	0.0151576	0.0750881	0.0156712	*		9.29467	0.00122842	0.0167622	0.0340817	-0.0316249
9.39482	0.0463812	0.00664146	0.0593982	0.0333642	*	*	9.39482	0.0468965	0.00734737	0.0612971	0.0324959	*	*	8.88028	0.0455072	0.0152122	0.0753226	0.0156917	*		9.39482	0.0007636	0.0167215	0.0335371	-0.0320099
9.49498	0.0461329	0.00659954	0.0590678	0.0331981	*	*	9.49498	0.0465244	0.0072948	0.0608219	0.0322268	*	*	8.97285	0.0456304	0.0152513	0.0755224	0.0157383	*		9.49498	0.000287231	0.0166739	0.0329675	-0.0323931
9.59513	0.0458709	0.0065579	0.0587241	0.0330176	*	*	9.59513	0.0461345	0.00724453	0.0603335	0.0319355	*	*	9.06542	0.0457491	0.0152753	0.0756882	0.0158099	*		9.59513	-0.00020068	0.0166251	0.0323839	-0.0327853
9.69528	0.0455948	0.00651938	0.0583726	0.032817	*	*	9.69528	0.0457268	0.00720002	0.0598386	0.0316151	*	*	9.15799	0.0458631	0.0152852	0.0758215	0.0159048	*		9.69528	-0.000700122	0.0165819	0.0317997	-0.0332
9.79543	0.0453046	0.00648746	0.0580198	0.0325894	*	*	9.79543	0.0453012	0.0071654	0.0593451	0.0312573	*	*	9.25056	0.0459724	0.0152822	0.0759249	0.0160199	*		9.79543	-0.00121109	0.0165525	0.0312313	-0.0336534
9.89559	0.0450001	0.00646623	0.0576737	0.0323265	*	*	9.89559	0.0448574	0.00714551	0.0588624	0.0308525	*	*	9.34313	0.0460768	0.0152683	0.0760021	0.0161515	*		9.89559	-0.00173357	0.0165471	0.0306981	-0.0341652
9.99574	0.0446812	0.00646048	0.0573435	0.0320189	*	*	9.99574	0.0443953	0.00714592	0.0584011	0.0303896	*	*	9.4357	0.0461762	0.0152462	0.0760582	0.0162941	*		9.99574	-0.00226756	0.016577	0.0302227	-0.0347578
10.0959	0.0443478	0.00647558	0.0570397	0.0316559	*	*	10.0959	0.0439148	0.00717282	0.0579733	0.0298563	*	*	9.52827	0.0462704	0.0152192	0.0760996	0.0164413	*		10.0959	-0.00281304	0.0166553	0.0298308	-0.0354569
10.196	0.0439997	0.00651747	0.0567737	0.0312257	*	*	10.196	0.0434157	0.00723289	0.0575919	0.0292395	*	*	9.62084	0.0463594	0.0151915	0.0761342	0.0165845	*		10.196	-0.00337001	0.0167966	0.0295506	-0.0362907
10.2962	0.0436367	0.00659239	0.0565576	0.0307159	*	*	10.2962	0.0428978	0.00733308	0.0572703	0.0285252	*	*	9.71341	0.0464429	0.0151682	0.0761721	0.0167137	*		10.2962	-0.00393847	0.0170159	0.0294121	-0.0372891
10.3963	0.0432588	0.00670675	0.0564038	0.0301138	*	*	10.3963	0.0423609	0.0074803	0.0570221	0.0276998	*	*	9.80598	0.0465209	0.0151554	0.076225	0.0168168	*		10.3963	-0.00451839	0.0173292	0.0294463	-0.0384831
10.4965	0.0428657	0.00686675	0.0563243	0.0294071	*	*	10.4965	0.041805	0.00768112	0.0568598	0.0267503	*	*	9.89855	0.0465932	0.0151603	0.0763068	0.0168797	*		10.4965	-0.00510978	0.017752	0.0296836	-0.0399031
10.5967	0.0424574	0.00707812	0.0563303	0.0285845	*	*	10.5967	0.0412299	0.00794142	0.0567948	0.025665	*	*	9.99112	0.0466597	0.0151909	0.0764334	0.0168861	*		10.5967	-0.00571262	0.0182989	0.0301526	-0.0415779
10.6968	0.0420337	0.00734586	0.0564313	0.0276361	*	*	10.6968	0.0406354	0.00826614	0.0568367	0.024434	*	*	10.0837	0.0467203	0.0152567	0.0766228	0.0168178	*		10.6968	-0.0063269	0.018983	0.0308791	-0.0435329
10.797	0.0415944	0.007674	0.0566352	0.0265537	*	*	10.797	0.0400213	0.00865913	0.0569929	0.0230497	*	*	10.1763	0.0467748	0.0153677	0.0768949	0.0166547	*		10.797	-0.00695263	0.0198151	0.0318844	-0.0457896
10.8971	0.0411395	0.00806557	0.0569477	0.0253312	*	*	10.8971	0.0393875	0.00912312	0.0572685	0.0215066	*	*	10.2688	0.0468231	0.0155348	0.0772708	0.0163755	*		10.8971	-0.00758978	0.0208041	0.0331855	-0.048365
10.9973	0.0406687	0.0085226	0.0573727	0.0239647	*	*	10.9973	0.0387339	0.00965981	0.0576668	0.019801	*	*	10.3614	0.0468651	0.0157694	0.0777725	0.0159578	*		10.9973	-0.00823835	0.021956	0.0347947	-0.0512714
11.0974	0.040182	0.00904625	0.0579123	0.0224517	*	*	11.0974	0.0380603	0.01027	0.0581892	0.0179313	*	*	10.454	0.0469007	0.0160827	0.0784223	0.0153791	*		11.0974	-0.00889833	0.0232751	0.03672	-0.0545167
11.1976	0.0396792	0.00963697	0.0585673	0.0207911	*	*	11.1976	0.0373664	0.010954	0.0588359	0.015897	*	*	10.5465	0.0469296	0.0164859	0.0792415	0.0146178	*		11.1976	-0.00956971	0.0247636	0.0389661	-0.0581055
11.2977	0.0391601	0.0102947	0.0593374	0.0189829	*	*	11.2977	0.0366523	0.0117114	0.0596062	0.0136984	*		10.6391	0.0469519	0.0169892	0.0802501	0.0136537	*		11.2977	-0.0102525	0.0264225	0.0415347	-0.0620396
11.3979	0.0386247	0.0110191	0.0602217	0.0170276	*	*	11.3979	0.0359177	0.0125417	0.060499	0.0113364	*		10.7317	0.0469673	0.0176016	0.0814657	0.0124688	*		11.3979	-0.0109466	0.0282517	0.0444257	-0.066319
11.498	0.0380727	0.0118096	0.0612191	0.0149263	*		11.498	0.0351624	0.0134443	0.0615127	0.00881205	*		10.8242	0.0469757	0.0183307	0.0829033	0.0110481	*		11.498	-0.0116522	0.0302506	0.0476379	-0.0709423
11.5982	0.037504	0.0126656	0.0623282	0.0126799	*		11.5982	0.0343863	0.0144185	0.062646	0.00612662	*		10.9168	0.046977	0.0191828	0.0845745	0.00937944	*		11.5982	-0.0123691	0.0324183	0.0511696	-0.0759078
11.6983	0.0369186	0.0135865	0.0635477	0.0102895	*		11.6983	0.0335893	0.0154637	0.0638976	0.00328106	*		11.0094	0.0469711	0.0201623	0.0864884	0.00745378	*		11.6983	-0.0130973	0.0347538	0.0550188	-0.0812135
11.7985	0.0363162	0.0145719	0.0648766	0.00775578	*		11.7985	0.0327712	0.0165794	0.0652662	0.000276174	*		11.102	0.0469578	0.0212723	0.0886506	0.00526491	*		11.7985	-0.013837	0.0372562	0.0591839	-0.0868579
11.8986	0.0356967	0.0156213	0.066314	0.00507945	*		11.8986	0.0319318	0.0177653	0.0667511	-0.00288751			11.1945	0.046937	0.0225147	0.091065	0.00280897	*		11.8986	-0.0145879	0.039925	0.0636636	-0.0928394
sig*: significant at α=.05
sigadj*: significant at α=.0025 with Bonferroni correction

## Sheet: F1-Aff
Social Avoidance (SRS) - Affective (CBCL)
ALL							MALE							FEMALE							SEX INTERACTION EFFECT
age	estimate	standard_error	upper	lower	sig	sigadj	age	estimate	standard_error	upper	lower	sig	sigadj	age	estimate	standard_error	upper	lower	sig	sigadj	age	estimate	standard_error	upper	lower	sig	sigadj
1.98356	0.0652395	0.0115721	0.0879204	0.0425586	*	*	1.98356	0.0664344	0.0121914	0.090329	0.0425397	*	*	2.03014	0.0606604	0.0334715	0.126263	-0.00494251			1.98356	0.00531477	0.0362741	0.0764107	-0.0657811
2.08371	0.0638401	0.0106688	0.0847507	0.0429296	*	*	2.08371	0.0648781	0.0112318	0.086892	0.0428642	*	*	2.12271	0.0597776	0.0310961	0.120725	-0.00116963			2.08371	0.00473352	0.0335108	0.0704135	-0.0609464
2.18387	0.0625354	0.00981579	0.081774	0.0432968	*	*	2.18387	0.0634309	0.0103256	0.0836687	0.0431931	*	*	2.21528	0.0589339	0.0288469	0.115473	0.002395	*		2.18387	0.00421506	0.0309026	0.064783	-0.0563529
2.28402	0.0613229	0.00901288	0.0789878	0.043658	*	*	2.28402	0.06209	0.00947268	0.0806562	0.0435239	*	*	2.30785	0.0581287	0.0267239	0.110506	0.00575085	*		2.28402	0.00375773	0.0284492	0.0595171	-0.0520016
2.38417	0.0602004	0.00826016	0.0763901	0.0440108	*	*	2.38417	0.060853	0.0086731	0.0778519	0.043854	*	*	2.40042	0.057361	0.0247271	0.105825	0.00889679	*	*	2.38417	0.00335992	0.0261507	0.0546143	-0.0478944
2.48432	0.0591658	0.00755788	0.073979	0.0443526	*	*	2.48432	0.059717	0.00792715	0.075254	0.0441801	*	*	2.49298	0.0566302	0.0228571	0.101429	0.0118311	*	*	2.48432	0.00301997	0.0240077	0.0500742	-0.0440342
2.58447	0.0582167	0.00690652	0.0717532	0.0446801	*	*	2.58447	0.0586797	0.00723536	0.0728607	0.0444986	*	*	2.58555	0.0559355	0.0211148	0.0973198	0.0145513	*	*	2.58447	0.00273625	0.0220214	0.0458973	-0.0404248
2.68463	0.0573508	0.00630681	0.069712	0.0449897	*	*	2.68463	0.0577382	0.00659857	0.0706712	0.0448053	*	*	2.67812	0.0552761	0.0195013	0.093498	0.0170543	*	*	2.68463	0.00250712	0.0201933	0.0420853	-0.0370711
2.78478	0.0565661	0.00575972	0.0678549	0.0452772	*	*	2.78478	0.0568901	0.00601791	0.068685	0.0450952	*	*	2.77069	0.0546513	0.0180181	0.089966	0.0193365	*	*	2.78478	0.00233095	0.0185257	0.0386406	-0.0339787
2.88493	0.0558601	0.00526646	0.0661821	0.045538	*	*	2.88493	0.0561327	0.00549477	0.0669023	0.0453631	*	*	2.86326	0.0540602	0.0166668	0.0867265	0.0213939	*	*	2.88493	0.0022061	0.0170208	0.0355663	-0.0311541
2.98508	0.0552306	0.00482836	0.064694	0.0457672	*	*	2.98508	0.0554634	0.00503076	0.0653235	0.0456033	*	*	2.95583	0.0535021	0.0154491	0.0837817	0.0232225	*	*	2.98508	0.00213092	0.0156812	0.0328655	-0.0286036
3.08524	0.0546754	0.00444672	0.0633908	0.04596	*	*	3.08524	0.0548796	0.00462747	0.0639492	0.0458099	*	*	3.0484	0.0529762	0.0143663	0.0811336	0.0248189	*	*	3.08524	0.0021038	0.0145086	0.0305401	-0.0263326
3.18539	0.0541922	0.00412254	0.0622723	0.0461122	*	*	3.18539	0.0543786	0.00428618	0.0627794	0.0459779	*	*	3.14097	0.0524818	0.013419	0.0787826	0.0261811	*	*	3.18539	0.00212307	0.0135037	0.0285899	-0.0243438
3.28554	0.0537788	0.00385611	0.0613367	0.046221	*	*	3.28554	0.0539579	0.00400741	0.0618123	0.0461035	*	*	3.23354	0.0520181	0.0126066	0.0767267	0.0273096	*	*	3.28554	0.00218712	0.0126651	0.0270102	-0.0226359
3.38569	0.053433	0.00364655	0.0605801	0.0462859	*	*	3.38569	0.0536149	0.00379038	0.0610439	0.0461859	*	*	3.32611	0.0515843	0.0119266	0.0749601	0.0282085	*	*	3.38569	0.00229429	0.0119879	0.0257902	-0.0212016
3.48584	0.0531524	0.00349144	0.0599955	0.0463093	*	*	3.48584	0.0533469	0.00363254	0.0604665	0.0462272	*	*	3.41868	0.0511797	0.0113741	0.0734726	0.0288868	*	*	3.48584	0.00244296	0.0114638	0.0249117	-0.0200257
3.586	0.0529348	0.0033866	0.0595725	0.0462972	*	*	3.586	0.0531513	0.00352934	0.0600686	0.0462339	*	*	3.51125	0.0508034	0.0109416	0.0722485	0.0293583	*	*	3.586	0.00263149	0.0110801	0.0243482	-0.0190852
3.68615	0.0527781	0.00332629	0.0592975	0.0462587	*	*	3.68615	0.0530255	0.00347441	0.0598352	0.0462157	*	*	3.60382	0.0504547	0.0106186	0.0712667	0.0296428	*	*	3.68615	0.00285823	0.0108206	0.0240662	-0.0183497
3.7863	0.0526798	0.00330362	0.0591548	0.0462048	*	*	3.7863	0.0529669	0.00346015	0.0597486	0.0461851	*	*	3.69639	0.0501329	0.0103925	0.0705019	0.029764	*	*	3.7863	0.00312156	0.0106662	0.0240269	-0.0177838
3.88645	0.0526378	0.00331123	0.0591277	0.0461479	*	*	3.88645	0.0529728	0.00347846	0.0597905	0.0461552	*	*	3.78896	0.0498372	0.0102491	0.0699251	0.0297492	*	*	3.88645	0.00341983	0.0105968	0.0241892	-0.0173496
3.98661	0.0526498	0.00334196	0.0591999	0.0460997	*	*	3.98661	0.0530408	0.00352147	0.0599427	0.0461388	*	*	3.88153	0.0495667	0.0101736	0.0695066	0.0296269	*	*	3.98661	0.0037514	0.0105927	0.0245128	-0.01701
4.08676	0.0527136	0.00338925	0.0593564	0.0460708	*	*	4.08676	0.0531681	0.0035821	0.0601889	0.0461473	*	*	3.9741	0.0493208	0.0101511	0.0692165	0.0294251	*	*	4.08676	0.00411464	0.0106355	0.0249598	-0.0167306
4.18691	0.0528269	0.00344752	0.0595839	0.0460699	*	*	4.18691	0.0533522	0.00365433	0.0605145	0.0461898	*	*	4.06667	0.0490986	0.0101679	0.0690272	0.02917	*	*	4.18691	0.00450792	0.010709	0.0254972	-0.0164814
4.28706	0.0529874	0.00351216	0.0598712	0.0461037	*	*	4.28706	0.0535903	0.00373332	0.0609075	0.0462732	*	*	4.15924	0.0488994	0.0102116	0.0689138	0.0288851	*	*	4.28706	0.00492959	0.0107996	0.0260965	-0.0162373
4.38721	0.053193	0.0035796	0.0602089	0.0461771	*	*	4.38721	0.05388	0.00381527	0.0613578	0.0464022	*	*	4.25181	0.0487225	0.0102716	0.0688544	0.0285905	*	*	4.38721	0.00537801	0.0108964	0.0267345	-0.0159784
4.48737	0.0534413	0.0036471	0.0605895	0.0462931	*	*	4.48737	0.0542186	0.00389739	0.0618574	0.0465799	*	*	4.34438	0.0485669	0.010339	0.0688309	0.0283029	*	*	4.48737	0.00585155	0.0109905	0.0273925	-0.0156894
4.58752	0.0537302	0.00371272	0.0610069	0.0464534	*	*	4.58752	0.0546035	0.00397768	0.0623996	0.0468074	*	*	4.43694	0.0484321	0.0104065	0.0688284	0.0280358	*	*	4.58752	0.00634858	0.0110756	0.0280563	-0.0153591
4.68767	0.0540572	0.00377511	0.0614563	0.0466582	*	*	4.68767	0.0550321	0.00405479	0.0629793	0.0470848	*	*	4.52951	0.0483172	0.0104684	0.0688349	0.0277994	*	*	4.68767	0.00686745	0.0111468	0.0287148	-0.0149799
4.78782	0.0544203	0.00383348	0.0619338	0.0469069	*	*	4.78782	0.0555017	0.00412795	0.0635924	0.0474111	*	*	4.62208	0.0482214	0.0105205	0.0688411	0.0276016	*	*	4.78782	0.00740652	0.0112011	0.0293602	-0.0145472
4.88798	0.0548172	0.00388739	0.0624363	0.047198	*	*	4.88798	0.0560098	0.00419679	0.0642354	0.0477843	*	*	4.71465	0.0481439	0.0105594	0.0688399	0.027448	*	*	4.88798	0.00796416	0.0112364	0.0299871	-0.0140588
4.98813	0.0552455	0.00393679	0.0629615	0.0475295	*	*	4.98813	0.0565538	0.00426127	0.0649057	0.0482018	*	*	4.80722	0.0480841	0.0105829	0.0688263	0.0273419	*	*	4.98813	0.00853874	0.011252	0.0305923	-0.0135149
5.08828	0.0557031	0.00398185	0.0635074	0.0478988	*	*	5.08828	0.0571309	0.00432165	0.0656012	0.0486606	*	*	4.89979	0.0480411	0.0105898	0.0687968	0.0272854	*	*	5.08828	0.00912861	0.011248	0.0311742	-0.012917
5.18843	0.0561877	0.00402296	0.0640725	0.0483028	*	*	5.18843	0.0577387	0.00437835	0.0663201	0.0491573	*	*	4.99236	0.0480141	0.0105794	0.0687493	0.0272789	*	*	5.18843	0.00973213	0.011225	0.0317326	-0.0122684
5.28858	0.056697	0.00406068	0.0646558	0.0487382	*	*	5.28858	0.0583745	0.00443196	0.0670609	0.049688	*	*	5.08493	0.0480025	0.0105516	0.0686831	0.0273218	*	*	5.28858	0.0103477	0.0111844	0.0322687	-0.0115733
5.38874	0.0572288	0.00409566	0.0652562	0.0492015	*	*	5.38874	0.0590356	0.00448319	0.0678225	0.0502487	*	*	5.1775	0.0480053	0.0105068	0.0685983	0.0274123	*	*	5.38874	0.0109736	0.0111282	0.0327844	-0.0108372
5.48889	0.0577809	0.00412865	0.0658729	0.0496889	*	*	5.48889	0.0597196	0.00453281	0.0686037	0.0508354	*	*	5.27007	0.0480219	0.0104461	0.0684958	0.027548	*	*	5.48889	0.0116083	0.0110586	0.0332828	-0.0100662
5.58904	0.058351	0.00416045	0.0665053	0.0501966	*	*	5.58904	0.0604237	0.00458161	0.0694035	0.0514439	*	*	5.36264	0.0480515	0.0103706	0.0683774	0.0277255	*	*	5.58904	0.01225	0.0109784	0.0337673	-0.00926721
5.68919	0.0589367	0.00419188	0.0671527	0.0507208	*	*	5.68919	0.0611453	0.0046304	0.0702208	0.0520699	*	*	5.45521	0.0480932	0.0102819	0.0682455	0.027941	*	*	5.68919	0.0128973	0.0108905	0.0342422	-0.00844761
5.78935	0.059536	0.00422377	0.0678145	0.0512576	*	*	5.78935	0.0618819	0.00468	0.0710545	0.0527093	*	*	5.54778	0.0481464	0.0101821	0.0681029	0.02819	*	*	5.78935	0.0135484	0.010798	0.0347121	-0.00761532
5.8895	0.0601465	0.00425691	0.0684899	0.0518032	*	*	5.8895	0.0626308	0.00473113	0.0719037	0.053358	*	*	5.64035	0.0482103	0.010073	0.067953	0.0284675	*	*	5.8895	0.0142016	0.0107043	0.0351818	-0.00677849
5.98965	0.060766	0.00429203	0.0691783	0.0523538	*	*	5.98965	0.0633895	0.0047845	0.0727669	0.054012	*	*	5.73292	0.0482841	0.00995718	0.0677998	0.0287683	*	*	5.98965	0.0148555	0.0106129	0.0356564	-0.00594547
6.0898	0.0613923	0.00432981	0.0698785	0.052906	*	*	6.0898	0.0641552	0.00484069	0.0736428	0.0546676	*	*	5.82549	0.0483669	0.00983703	0.0676472	0.0290867	*	*	6.0898	0.0155082	0.0105271	0.036141	-0.00512461
6.18995	0.062023	0.00437084	0.0705897	0.0534563	*	*	6.18995	0.0649254	0.00490021	0.0745296	0.0553212	*	*	5.91806	0.0484582	0.00971521	0.0674996	0.0294167	*	*	6.18995	0.0161582	0.0104504	0.0366406	-0.0043241
6.29011	0.0626559	0.0044156	0.0713103	0.0540015	*	*	6.29011	0.0656975	0.00496345	0.0754257	0.0559693	*	*	6.01063	0.048557	0.00959445	0.0673618	0.0297522	*	*	6.29011	0.0168039	0.0103858	0.0371596	-0.0035518
6.39026	0.0632888	0.00446445	0.072039	0.0545387	*	*	6.39026	0.0664688	0.00503069	0.0763288	0.0566089	*	*	6.1032	0.0486627	0.00947754	0.0672383	0.030087	*	*	6.39026	0.0174436	0.0103362	0.0377023	-0.00281506
6.49041	0.0639195	0.00451764	0.0727739	0.0550651	*	*	6.49041	0.0672368	0.00510206	0.0772367	0.057237	*	*	6.19577	0.0487743	0.00936724	0.0671338	0.0304149	*	*	6.49041	0.0180757	0.0103044	0.0382718	-0.00212054
6.59056	0.0645456	0.00457529	0.073513	0.0555782	*	*	6.59056	0.0679989	0.00517761	0.0781468	0.057851	*	*	6.28834	0.0488913	0.00926628	0.0670529	0.0307297	*	*	6.59056	0.0186984	0.0102922	0.0388709	-0.00147398
6.69072	0.0651649	0.0046374	0.0742541	0.0560758	*	*	6.69072	0.0687523	0.00525723	0.0790563	0.0584484	*	*	6.3809	0.0490128	0.00917723	0.0669998	0.0310257	*	*	6.69072	0.0193103	0.0103014	0.0395008	-0.000880145
6.79087	0.0657752	0.00470383	0.0749946	0.0565559	*	*	6.79087	0.0694946	0.0053407	0.0799622	0.059027	*	*	6.47347	0.0491379	0.00910249	0.0669785	0.0312974	*	*	6.79087	0.0199096	0.010333	0.0401619	-0.000342635
6.89102	0.0663743	0.00477433	0.0757318	0.0570167	*	*	6.89102	0.0702231	0.00542772	0.0808612	0.0595849	*	*	6.56604	0.0492661	0.00904416	0.0669923	0.0315399	*	*	6.89102	0.0204948	0.0103873	0.0408535	0.000136144	*
6.99117	0.0669597	0.00484857	0.0764628	0.0574567	*	*	6.99117	0.0709351	0.00551786	0.0817499	0.0601203	*	*	6.65861	0.0493964	0.00900401	0.067044	0.0317489	*	*	6.99117	0.0210641	0.010464	0.0415733	0.000555002	*
7.09132	0.0675295	0.00492611	0.0771844	0.0578745	*	*	7.09132	0.0716281	0.00561064	0.0826248	0.0606315	*	*	6.75118	0.0495282	0.00898341	0.0671354	0.0319211	*	*	7.09132	0.021616	0.0105625	0.0423181	0.000913919	*
7.19148	0.0680811	0.00500642	0.0778935	0.0582687	*	*	7.19148	0.0722995	0.00570549	0.0834821	0.0611169	*	*	6.84375	0.0496606	0.00898325	0.0672675	0.0320538	*	*	7.19148	0.0221488	0.0106812	0.0430837	0.00121395	*
7.29163	0.0686125	0.00508892	0.0785866	0.0586384	*	*	7.29163	0.0729466	0.0058018	0.084318	0.0615753	*	*	6.93632	0.049793	0.00900395	0.0674404	0.0321455	*	*	7.29163	0.0226609	0.0108184	0.0438646	0.00145709	*
7.39178	0.0691214	0.00517299	0.0792602	0.0589825	*	*	7.39178	0.0735669	0.0058989	0.0851285	0.0620053	*	*	7.02889	0.0499244	0.00904541	0.0676531	0.0321957	*	*	7.39178	0.0231506	0.0109718	0.044655	0.00164613	*
7.49193	0.0696054	0.00525795	0.0799108	0.0593	*	*	7.49193	0.0741577	0.00599612	0.0859098	0.0624055	*	*	7.12146	0.0500541	0.00910706	0.0679036	0.0322046	*	*	7.49193	0.0236162	0.0111389	0.045448	0.00178445	*
7.59209	0.0700624	0.00534314	0.0805348	0.05959	*	*	7.59209	0.0747163	0.00609276	0.0866579	0.0627748	*	*	7.21403	0.0501815	0.00918785	0.0681893	0.0321736	*	*	7.59209	0.0240563	0.0113168	0.0462367	0.00187584	*
7.69224	0.0704901	0.00542787	0.0811286	0.0598517	*	*	7.69224	0.0752403	0.00618814	0.0873689	0.0631118	*	*	7.3066	0.0503056	0.00928632	0.0685065	0.0321047	*	*	7.69224	0.024469	0.0115026	0.0470137	0.00192435	*
7.79239	0.0708863	0.00551147	0.0816886	0.060084	*	*	7.79239	0.075727	0.00628157	0.0880386	0.0634153	*	*	7.39917	0.0504258	0.00940068	0.0688508	0.0320008	*	*	7.79239	0.0248529	0.0116935	0.0477717	0.0019341	*
7.89254	0.0712487	0.00559327	0.0822113	0.0602861	*	*	7.89254	0.0761737	0.00637243	0.0886634	0.063684	*	*	7.49174	0.0505412	0.00952885	0.0692174	0.031865	*	*	7.89254	0.0252062	0.0118865	0.0485032	0.00190914	*
7.99269	0.071575	0.00567269	0.0826933	0.0604567	*	*	7.99269	0.0765779	0.0064601	0.0892395	0.0639163	*	*	7.58431	0.0506511	0.00966854	0.0696011	0.0317011	*	*	7.99269	0.0255273	0.0120788	0.0492013	0.00185329	*
8.09285	0.071863	0.00574915	0.0831311	0.0605949	*	*	8.09285	0.0769369	0.00654405	0.089763	0.0641108	*	*	7.67688	0.0507547	0.00981737	0.0699964	0.0315131	*	*	8.09285	0.0258145	0.0122678	0.049859	0.00177006	*
8.193	0.0721105	0.00582217	0.0835217	0.0606992	*	*	8.193	0.0772482	0.00662381	0.0902306	0.0642657	*	*	7.76945	0.0508513	0.00997286	0.0703978	0.0313049	*	*	8.193	0.0260663	0.0124512	0.0504702	0.00166248	*
8.29315	0.0723151	0.00589133	0.0838619	0.0607683	*	*	8.29315	0.0775091	0.006699	0.0906389	0.0643793	*	*	7.86202	0.0509401	0.0101326	0.0707996	0.0310807	*	*	8.29315	0.026281	0.0126268	0.0510291	0.00153303	*
8.3933	0.0724747	0.00595631	0.0841489	0.0608006	*	*	8.3933	0.0777169	0.00676932	0.0909846	0.0644493	*	*	7.95459	0.0510203	0.0102941	0.0711963	0.0308442	*	*	8.3933	0.026457	0.0127928	0.0515305	0.00138353	*
8.49346	0.072587	0.00601691	0.08438	0.0607941	*	*	8.49346	0.0778692	0.00683463	0.0912648	0.0644736	*	*	8.04716	0.0510911	0.0104552	0.0715828	0.0305994	*	*	8.49346	0.0265926	0.012948	0.0519702	0.00121498	*
8.59361	0.0726498	0.00607304	0.0845527	0.0607469	*	*	8.59361	0.0779633	0.0068949	0.091477	0.0644495	*	*	8.13973	0.0511518	0.0106136	0.0719542	0.0303495	*	*	8.59361	0.0266861	0.0130914	0.0523447	0.0010275	*
8.69376	0.0726607	0.00612477	0.084665	0.0606564	*	*	8.69376	0.0779965	0.00695027	0.0916188	0.0643742	*	*	8.2323	0.0512016	0.0107676	0.0723057	0.0300975	*	*	8.69376	0.026736	0.0132226	0.0526519	0.000820158	*
8.79391	0.0726176	0.00617235	0.0847152	0.06052	*	*	8.79391	0.0779663	0.00700106	0.0916881	0.0642444	*	*	8.32487	0.0512397	0.0109154	0.0726335	0.0298459	*	*	8.79391	0.0267406	0.013342	0.0528905	0.000590815	*
8.89406	0.0725181	0.00621621	0.0847017	0.0603346	*	*	8.89406	0.07787	0.0070478	0.0916834	0.0640565	*	*	8.41743	0.0512654	0.0110556	0.0729339	0.0295969	*	*	8.89406	0.0266983	0.0134504	0.0530607	0.000335973	*
8.99422	0.0723601	0.00625701	0.0846236	0.0600966	*	*	8.99422	0.077705	0.00709126	0.0916036	0.0638064	*	*	8.51	0.0512779	0.011187	0.0732041	0.0293517	*	*	8.99422	0.0266074	0.0135497	0.0531643	5.05744e-05	*
9.09437	0.0721413	0.00629564	0.0844805	0.0598021	*	*	9.09437	0.0774688	0.00713247	0.0914482	0.0634894	*	*	8.60257	0.0512764	0.011309	0.0734417	0.029111	*	*	9.09437	0.0264663	0.0136424	0.0532049	-0.000272205
9.19452	0.0718594	0.00633329	0.0842724	0.0594464	*	*	9.19452	0.0771586	0.00717276	0.091217	0.0631003	*	*	8.69514	0.0512601	0.0114213	0.0736453	0.0288749	*	*	9.19452	0.0262734	0.0137322	0.053188	-0.000641177
9.29467	0.0715122	0.00637143	0.0839999	0.0590244	*	*	9.29467	0.076772	0.00721378	0.0909107	0.0626332	*	*	8.78771	0.0512283	0.0115238	0.0738145	0.0286422	*	*	9.29467	0.026027	0.0138239	0.0531213	-0.00106736
9.39482	0.0710974	0.0064119	0.0836645	0.0585303	*	*	9.39482	0.0763062	0.00725753	0.0905307	0.0620817	*	*	8.88028	0.0511803	0.0116172	0.0739496	0.0284109	*	*	9.39482	0.0257255	0.0139235	0.0530151	-0.00156419
9.49498	0.0706127	0.00645685	0.0832679	0.0579575	*	*	9.49498	0.0757587	0.00730641	0.090079	0.0614384	*	*	8.97285	0.0511151	0.0117028	0.0740522	0.0281781	*	*	9.49498	0.0253672	0.0140384	0.052882	-0.00214768
9.59513	0.0700561	0.00650884	0.0828131	0.057299	*	*	9.59513	0.0751268	0.0073632	0.0895584	0.0606952	*	*	9.06542	0.0510322	0.0117824	0.0741252	0.0279391	*	*	9.59513	0.0249505	0.0141773	0.0527375	-0.00283649
9.69528	0.069425	0.00657077	0.0823035	0.0565466	*	*	9.69528	0.074408	0.00743105	0.0889726	0.0598434	*	*	9.15799	0.0509306	0.0118585	0.0741728	0.0276883	*	*	9.69528	0.0244738	0.0143501	0.0525995	-0.00365191
9.79543	0.0687174	0.00664593	0.0817432	0.0556916	*	*	9.79543	0.0735996	0.00751353	0.0883259	0.0588734	*	*	9.25056	0.0508097	0.0119346	0.074201	0.0274183	*	*	9.79543	0.0239354	0.0145681	0.0524884	-0.00461761
9.89559	0.067931	0.00673792	0.0811371	0.0547249	*	*	9.89559	0.072699	0.00761454	0.0876232	0.0577748	*	*	9.34313	0.0506686	0.0120149	0.0742174	0.0271198	*	*	9.89559	0.0233337	0.0148436	0.0524267	-0.00575924
9.99574	0.0670635	0.00685063	0.0804905	0.0536365	*	*	9.99574	0.0717036	0.00773826	0.0868703	0.0565369	*	*	9.4357	0.0505066	0.0121047	0.0742313	0.0267818	*	*	9.99574	0.0226671	0.0151895	0.052438	-0.00710381
10.0959	0.0661126	0.00698812	0.0798091	0.0524162	*	*	10.0959	0.0706108	0.00788907	0.0860731	0.0551485	*	*	9.52827	0.0503229	0.0122101	0.0742543	0.0263916	*	*	10.0959	0.0219339	0.015619	0.0525466	-0.0086788
10.196	0.0650762	0.00715456	0.0790989	0.0510535	*	*	10.196	0.069418	0.00807147	0.0852378	0.0535982	*	*	9.62084	0.0501168	0.0123383	0.0742995	0.0259341	*	*	10.196	0.0211325	0.0161451	0.0527762	-0.0105112
10.2962	0.0639519	0.00735409	0.0783657	0.0495382	*	*	10.2962	0.0681226	0.0082899	0.0843705	0.0518747	*	*	9.71341	0.0498874	0.0124976	0.0743822	0.0253927	*	*	10.2962	0.0202612	0.0167798	0.0531491	-0.0126266
10.3963	0.0627376	0.00759067	0.077615	0.0478601	*	*	10.3963	0.0667218	0.00854866	0.0834769	0.0499668	*	*	9.80598	0.0496341	0.0126967	0.0745192	0.024749	*	*	10.3963	0.0193185	0.0175344	0.0536853	-0.0150483
10.4965	0.0614309	0.00786804	0.0768519	0.0460098	*	*	10.4965	0.0652133	0.00885178	0.0825624	0.0478641	*	*	9.89855	0.049356	0.0129454	0.0747286	0.0239834	*	*	10.4965	0.0183026	0.0184183	0.0544018	-0.0177966
10.5967	0.0600296	0.00818954	0.0760808	0.0439784	*	*	10.5967	0.0635942	0.00920289	0.0816315	0.0455569	*	*	9.99112	0.0490524	0.0132537	0.0750291	0.0230756	*	*	10.5967	0.0172119	0.0194393	0.0553123	-0.0208884
10.6968	0.0585314	0.00855811	0.075305	0.0417579	*	*	10.6968	0.0618621	0.00960518	0.0806879	0.0430363	*	*	10.0837	0.0487224	0.0136315	0.0754397	0.0220051	*	*	10.6968	0.0160449	0.0206037	0.0564275	-0.0243377
10.797	0.0569342	0.0089762	0.0745272	0.0393412	*	*	10.797	0.0600142	0.0100614	0.0797341	0.0402943	*	*	10.1763	0.0483654	0.0140887	0.0759788	0.020752	*	*	10.797	0.0147998	0.0219162	0.0577547	-0.0281552
10.8971	0.0552356	0.00944584	0.0737491	0.0367221	*	*	10.8971	0.0580481	0.0105736	0.078772	0.0373241	*	*	10.2688	0.0479806	0.0146344	0.0766635	0.0192976	*	*	10.8971	0.013475	0.0233801	0.0592992	-0.0323492
10.9973	0.0534334	0.00996861	0.0729716	0.0338953	*	*	10.9973	0.055961	0.0111438	0.0778023	0.0341196	*	*	10.3614	0.0475671	0.0152768	0.077509	0.0176252	*	*	10.9973	0.0120689	0.0249978	0.0610636	-0.0369259
11.0974	0.0515254	0.0105457	0.0721947	0.0308562	*	*	11.0974	0.0537503	0.0117731	0.0768252	0.0306755	*	*	10.454	0.0471242	0.0160228	0.0785283	0.0157201	*	*	11.0974	0.0105798	0.0267708	0.0630497	-0.04189
11.1976	0.0495093	0.0111781	0.071418	0.0276006	*	*	11.1976	0.0514136	0.0124627	0.07584	0.0269871	*	*	10.5465	0.0466512	0.0168784	0.0797322	0.0135702	*	*	11.1976	0.0090062	0.0287004	0.0652579	-0.0472455
11.2977	0.0473828	0.0118664	0.0706406	0.024125	*	*	11.2977	0.048948	0.0132133	0.0748455	0.0230505	*	*	10.6391	0.0461473	0.017848	0.0811288	0.0111658	*	*	11.2977	0.00734633	0.0307872	0.0676882	-0.0529955
11.3979	0.0451437	0.0126112	0.0698612	0.0204262	*	*	11.3979	0.0463511	0.0140254	0.0738403	0.0188618	*	*	10.7317	0.0456117	0.0189353	0.0827242	0.00849913	*	*	11.3979	0.0055986	0.033032	0.0703401	-0.059143
11.498	0.0427898	0.0134128	0.0690783	0.0165012	*		11.498	0.0436202	0.0148995	0.0728226	0.0144177	*		10.8242	0.0450436	0.0201427	0.0845226	0.00556454	*		11.498	0.00376136	0.0354354	0.0732134	-0.0656907
11.5982	0.0403187	0.0142715	0.0682902	0.0123472	*		11.5982	0.0407526	0.0158359	0.0717904	0.00971488	*		10.9168	0.0444423	0.0214721	0.0865268	0.00235773	*		11.5982	0.00183297	0.037998	0.0763078	-0.0726418
11.6983	0.0377283	0.0151875	0.0674953	0.00796126	*		11.6983	0.0377459	0.0168349	0.0707416	0.00475016	*		11.0094	0.0438069	0.0229246	0.0887383	-0.00112444			11.6983	-0.000188186	0.0407208	0.0796231	-0.0799995
11.7985	0.0350163	0.0161613	0.0666918	0.00334074	*		11.7985	0.0345973	0.0178967	0.0696742	-0.000479594			11.102	0.0431368	0.0245011	0.091158	-0.00488439			11.7985	-0.00230376	0.0436046	0.0831598	-0.0877673
11.8986	0.0321804	0.0171929	0.0658779	-0.0015172			11.8986	0.0313043	0.0190217	0.0685861	-0.00597756			11.1945	0.0424312	0.0262021	0.0937864	-0.00892405			11.8986	-0.00451539	0.0466506	0.0869182	-0.0959489
sig*: significant at α=.05
sigadj*: significant at α=.0025 with Bonferroni correction

## Sheet: F1-ADHD
Social Avoidance (SRS) - Affective (CBCL)
ALL							MALE							FEMALE							SEX INTERACTION EFFECT
age	estimate	standard_error	upper	lower	sig	sigadj	age	estimate	standard_error	upper	lower	sig	sigadj	age	estimate	standard_error	upper	lower	sig	sigadj	age	estimate	standard_error	upper	lower	sig	sigadj
1.98356	0.0656104	0.016294	0.097546	0.0336748	*	*	1.98356	0.0729005	0.0171966	0.106605	0.0391959	*	*	2.03014	0.0395172	0.0443017	0.126347	-0.0473125			1.98356	0.0339996	0.0483573	0.128778	-0.060779
2.08371	0.0646001	0.0150776	0.0941516	0.0350485	*	*	2.08371	0.071177	0.0159137	0.102367	0.0399867	*	*	2.12271	0.0406926	0.0412	0.121443	-0.0400579			2.08371	0.0309716	0.0447419	0.118664	-0.056721
2.18387	0.0636515	0.0139285	0.0909509	0.0363522	*	*	2.18387	0.0695575	0.014703	0.0983748	0.0407402	*	*	2.21528	0.0418037	0.0382556	0.116783	-0.0331759			2.18387	0.0281237	0.0413215	0.109112	-0.052865
2.28402	0.0627634	0.0128469	0.0879429	0.0375839	*	*	2.28402	0.0680397	0.0135646	0.0946259	0.0414535	*	*	2.30785	0.0428515	0.0354687	0.112369	-0.0266659			2.28402	0.025452	0.0380964	0.100119	-0.0492155
2.38417	0.0619342	0.0118333	0.0851271	0.0387413	*	*	2.38417	0.0666212	0.0124993	0.0911194	0.042123	*	*	2.40042	0.0438374	0.03284	0.108203	-0.0205279			2.38417	0.0229524	0.0350673	0.091683	-0.0457782
2.48432	0.0611624	0.0108884	0.0825032	0.0398216	*	*	2.48432	0.0652996	0.0115078	0.0878544	0.0427448	*	*	2.49298	0.0447626	0.0303709	0.104288	-0.0147632			2.48432	0.020621	0.032236	0.0838023	-0.0425604
2.58447	0.0604466	0.010013	0.0800718	0.0408214	*	*	2.58447	0.0640724	0.0105911	0.0848307	0.0433142	*	*	2.58555	0.0456286	0.0280631	0.100631	-0.00937402			2.58447	0.0184536	0.0296048	0.0764781	-0.0395708
2.68463	0.0597854	0.00920863	0.0778339	0.0417368	*	*	2.68463	0.0629374	0.00975084	0.0820487	0.0438261	*	*	2.67812	0.0464364	0.0259189	0.0972366	-0.0043638			2.68463	0.0164464	0.0271771	0.0697126	-0.0368198
2.78478	0.0591772	0.00847663	0.0757911	0.0425633	*	*	2.78478	0.0618921	0.00898852	0.0795093	0.0442749	*	*	2.77069	0.0471874	0.0239415	0.094112	0.000262942	*		2.78478	0.0145953	0.024957	0.06351	-0.0343195
2.88493	0.0586207	0.00781871	0.0739451	0.0432963	*	*	2.88493	0.0609341	0.00830592	0.0772135	0.0446548	*	*	2.86326	0.047883	0.0221342	0.0912652	0.00450073	*		2.88493	0.0128962	0.022949	0.0578755	-0.032083
2.98508	0.0581143	0.00723652	0.0722976	0.043931	*	*	2.98508	0.0600611	0.00770469	0.075162	0.0449602	*	*	2.95583	0.0485243	0.0205007	0.088705	0.00834355	*		2.98508	0.0113453	0.0211583	0.0528148	-0.0301242
3.08524	0.0576567	0.00673142	0.07085	0.0444633	*	*	3.08524	0.0592706	0.00718603	0.073355	0.0451862	*	*	3.0484	0.0491126	0.0190448	0.0864397	0.0117855	*		3.08524	0.00993837	0.0195893	0.0483328	-0.0284561
3.18539	0.0572463	0.00630406	0.069602	0.0448906	*	*	3.18539	0.0585603	0.00675032	0.0717907	0.0453299	*	*	3.14097	0.0496492	0.0177693	0.0844764	0.014822	*		3.18539	0.00867151	0.0182454	0.0444318	-0.0270887
3.28554	0.0568817	0.00595398	0.0685513	0.0452121	*	*	3.28554	0.0579277	0.00639655	0.0704647	0.0453907	*	*	3.23354	0.0501355	0.0166759	0.0828197	0.0174513	*		3.28554	0.00754069	0.0171267	0.0411085	-0.0260271
3.38569	0.0565615	0.00567905	0.0676922	0.0454308	*	*	3.38569	0.0573705	0.00612191	0.0693692	0.0453718	*	*	3.32611	0.0505726	0.0157638	0.0814691	0.0196761	*		3.38569	0.00654191	0.0162297	0.0383515	-0.0252677
3.48584	0.0562842	0.00547522	0.0670154	0.0455529	*	*	3.48584	0.0568862	0.00592153	0.0684922	0.0452802	*	*	3.41868	0.0509619	0.015029	0.0804181	0.0215056	*	*	3.48584	0.00567114	0.0155449	0.0361387	-0.0247964
3.586	0.0560483	0.00533645	0.0665075	0.045589	*	*	3.586	0.0564726	0.00578853	0.0678179	0.0451273	*	*	3.51125	0.0513046	0.0144633	0.0796521	0.0229571	*	*	3.586	0.00492439	0.0150571	0.0344357	-0.0245869
3.68615	0.0558524	0.00525498	0.0661519	0.0455528	*	*	3.68615	0.0561271	0.00571436	0.0673271	0.0449272	*	*	3.60382	0.051602	0.0140544	0.0791481	0.024056	*	*	3.68615	0.00429763	0.014745	0.0331973	-0.024602
3.7863	0.055695	0.00522193	0.0659297	0.0454602	*	*	3.7863	0.0558475	0.00568951	0.0669987	0.0446962	*	*	3.69639	0.0518554	0.0137859	0.0788754	0.0248354	*	*	3.7863	0.00378686	0.0145834	0.0323697	-0.024796
3.88645	0.0555746	0.00522799	0.0658213	0.045328	*	*	3.88645	0.0556312	0.00570422	0.0668113	0.0444512	*	*	3.78896	0.0520661	0.0136389	0.0787977	0.0253344	*	*	3.88645	0.00338807	0.0145445	0.0318948	-0.0251187
3.98661	0.0554899	0.00526412	0.0658074	0.0451724	*	*	3.98661	0.055476	0.0057491	0.0667441	0.044208	*	*	3.88153	0.0522353	0.0135923	0.0788758	0.0255948	*	*	3.98661	0.00309725	0.0146009	0.0317145	-0.0255201
4.08676	0.0554393	0.00532201	0.0658703	0.0450084	*	*	4.08676	0.0553795	0.00581566	0.0667779	0.043981	*	*	3.9741	0.0523644	0.0136255	0.0790699	0.0256589	*	*	4.08676	0.00291038	0.0147266	0.0317741	-0.0259533
4.18691	0.0554215	0.00539443	0.0659944	0.0448486	*	*	4.18691	0.0553391	0.00589657	0.0668962	0.043782	*	*	4.06667	0.0524545	0.0137186	0.0793424	0.0255666	*	*	4.18691	0.00282345	0.0148987	0.0320243	-0.0263774
4.28706	0.0554349	0.0054753	0.0661662	0.0447035	*	*	4.28706	0.0553526	0.00598567	0.0670843	0.0436209	*	*	4.15924	0.0525071	0.0138536	0.0796596	0.0253545	*	*	4.28706	0.00283246	0.0150975	0.032423	-0.0267581
4.38721	0.055478	0.00555969	0.0663748	0.0445812	*	*	4.38721	0.0554176	0.00607804	0.0673303	0.0435048	*	*	4.25181	0.0525233	0.014015	0.0799922	0.0250543	*	*	4.38721	0.0029334	0.0153071	0.0329349	-0.0270681
4.48737	0.0555495	0.00564375	0.066611	0.044488	*	*	4.48737	0.0555316	0.00616982	0.0676242	0.043439	*	*	4.34438	0.0525044	0.0141898	0.0803158	0.024693	*	*	4.48737	0.00312225	0.0155148	0.0335308	-0.0272863
4.58752	0.0556479	0.00572453	0.0668677	0.044428	*	*	4.58752	0.0556923	0.00625808	0.0679579	0.0434267	*	*	4.43694	0.0524518	0.0143671	0.0806107	0.0242928	*	*	4.58752	0.003395	0.0157108	0.0341876	-0.0273976
4.68767	0.0557716	0.00579988	0.0671392	0.0444041	*	*	4.68767	0.0558973	0.00634073	0.0683249	0.0434697	*	*	4.52951	0.0523666	0.0145384	0.0808614	0.0238719	*	*	4.68767	0.00374764	0.0158877	0.034887	-0.0273917
4.78782	0.0559194	0.00586833	0.0674211	0.0444177	*	*	4.78782	0.0561441	0.00641632	0.0687199	0.0435684	*	*	4.62208	0.0522503	0.0146971	0.081056	0.0234445	*	*	4.78782	0.00417616	0.0160404	0.0356147	-0.0272624
4.88798	0.0560896	0.00592893	0.0677101	0.0444691	*	*	4.88798	0.0564305	0.00648397	0.0691388	0.0437222	*	*	4.71465	0.052104	0.0148381	0.0811862	0.0230217	*	*	4.88798	0.00467655	0.0161653	0.0363599	-0.0270068
4.98813	0.0562809	0.00598121	0.0680039	0.0445579	*	*	4.98813	0.056754	0.00654326	0.0695785	0.0439294	*	*	4.80722	0.051929	0.0149579	0.081246	0.022612	*	*	4.98813	0.00524481	0.0162603	0.0371145	-0.0266248
5.08828	0.0564918	0.00602504	0.0683006	0.0446829	*	*	5.08828	0.0571122	0.00659415	0.0700365	0.0441879	*	*	4.89979	0.0517266	0.015054	0.0812318	0.0222214	*	*	5.08828	0.00587691	0.0163247	0.0378727	-0.0261189
5.18843	0.0567208	0.00606063	0.0685994	0.0448422	*	*	5.18843	0.0575027	0.00663692	0.0705108	0.0444946	*	*	4.99236	0.0514982	0.0151247	0.081142	0.0218543	*	*	5.18843	0.00656885	0.0163584	0.0386307	-0.025493
5.28858	0.0569665	0.00608842	0.0688996	0.0450334	*	*	5.28858	0.0579231	0.00667209	0.0710002	0.0448461	*	*	5.08493	0.0512449	0.0151695	0.0809765	0.0215132	*	*	5.28858	0.00731662	0.0163624	0.0393862	-0.024753
5.38874	0.0572274	0.00610906	0.0692009	0.0452539	*	*	5.38874	0.0583711	0.00670038	0.0715036	0.0452386	*	*	5.1775	0.050968	0.0151882	0.0807363	0.0211997	*	*	5.38874	0.0081162	0.0163381	0.0401383	-0.0239059
5.48889	0.0575021	0.00612337	0.0695037	0.0455005	*	*	5.48889	0.0588443	0.00672271	0.0720205	0.045668	*	*	5.27007	0.0506689	0.0151814	0.0804239	0.0209138	*	*	5.48889	0.00896359	0.0162878	0.0408871	-0.0229599
5.58904	0.0577891	0.00613229	0.0698081	0.04577	*	*	5.58904	0.0593402	0.00674011	0.0725505	0.0461298	*	*	5.36264	0.0503488	0.0151501	0.0800425	0.020655	*	*	5.58904	0.00985478	0.016214	0.0416336	-0.021924
5.68919	0.0580869	0.00613689	0.070115	0.0460588	*	*	5.68919	0.0598564	0.0067537	0.0730935	0.0466194	*	*	5.45521	0.050009	0.0150958	0.0795961	0.0204218	*	*	5.68919	0.0107858	0.0161197	0.0423797	-0.0208082
5.78935	0.0583941	0.00613831	0.070425	0.0463633	*	*	5.78935	0.0603907	0.0067647	0.0736493	0.0471321	*	*	5.54778	0.0496507	0.0150201	0.0790895	0.0202119	*	*	5.78935	0.0117525	0.0160081	0.0431278	-0.0196229
5.8895	0.0587093	0.00613772	0.070739	0.0466796	*	*	5.8895	0.0609405	0.00677435	0.074218	0.047663	*	*	5.64035	0.0492753	0.0149251	0.0785279	0.0200226	*	*	5.8895	0.012751	0.015883	0.0438811	-0.0183791
5.98965	0.059031	0.00613634	0.071058	0.047004	*	*	5.98965	0.0615036	0.00678392	0.0747998	0.0482073	*	*	5.73292	0.048884	0.0148132	0.0779172	0.0198507	*	*	5.98965	0.0137773	0.0157481	0.0446429	-0.0170884
6.0898	0.0593577	0.00613539	0.0713828	0.0473325	*	*	6.0898	0.0620774	0.00679464	0.0753946	0.0487601	*	*	5.82549	0.0484781	0.0146868	0.0772637	0.0196924	*	*	6.0898	0.0148273	0.0156073	0.0454171	-0.0157625
6.18995	0.0596879	0.00613605	0.0717144	0.0476615	*	*	6.18995	0.0626596	0.00680775	0.0760026	0.0493167	*	*	5.91806	0.0480588	0.0145488	0.0765739	0.0195437	*	*	6.18995	0.015897	0.0154648	0.0462075	-0.0144135
6.29011	0.0600203	0.00613947	0.0720535	0.0479872	*	*	6.29011	0.0632479	0.00682439	0.0766234	0.0498723	*	*	6.01063	0.0476276	0.014402	0.0758549	0.0194002	*	*	6.29011	0.0169825	0.0153246	0.0470182	-0.0130532
6.39026	0.0603534	0.00614671	0.0724007	0.048306	*	*	6.39026	0.0638398	0.0068456	0.0772569	0.0504227	*	*	6.1032	0.0471855	0.0142494	0.0751139	0.0192572	*	*	6.39026	0.0180796	0.0151908	0.047853	-0.0116937
6.49041	0.0606856	0.00615875	0.0727565	0.0486147	*	*	6.49041	0.0644329	0.00687235	0.0779025	0.0509634	*	*	6.19577	0.046734	0.0140941	0.074358	0.01911	*	*	6.49041	0.0191845	0.0150672	0.0487157	-0.0103467
6.59056	0.0610156	0.00617641	0.0731211	0.04891	*	*	6.59056	0.0650249	0.00690542	0.0785593	0.0514905	*	*	6.28834	0.0462743	0.0139393	0.0735949	0.0189537	*	*	6.59056	0.0202931	0.0149576	0.0496094	-0.00902329
6.69072	0.0613419	0.00620042	0.0734945	0.0491893	*	*	6.69072	0.0656133	0.00694548	0.0792262	0.0520004	*	*	6.3809	0.0458076	0.0137882	0.0728319	0.0187834	*	*	6.69072	0.0214013	0.0148653	0.0505368	-0.0077342
6.79087	0.061663	0.00623131	0.0738761	0.0494498	*	*	6.79087	0.0661958	0.00699301	0.0799019	0.0524898	*	*	6.47347	0.0453353	0.0136437	0.0720765	0.0185942	*	*	6.79087	0.0225052	0.0147933	0.0514996	-0.00648923
6.89102	0.0619775	0.00626946	0.0742654	0.0496896	*	*	6.89102	0.06677	0.00704832	0.0805844	0.0529556	*	*	6.56604	0.0448587	0.0135089	0.0713356	0.0183817	*	*	6.89102	0.0236007	0.0147442	0.0524988	-0.00529727
6.99117	0.0622839	0.00631506	0.0746612	0.0499066	*	*	6.99117	0.0673334	0.00711152	0.0812718	0.0533951	*	*	6.65861	0.0443789	0.0133866	0.0706162	0.0181416	*	*	6.99117	0.0246839	0.0147197	0.0535339	-0.00416605
7.09132	0.0625808	0.00636814	0.0750621	0.0500995	*	*	7.09132	0.0678838	0.00718255	0.0819613	0.0538062	*	*	6.75118	0.0438973	0.0132794	0.0699246	0.0178701	*	*	7.09132	0.0257508	0.0147211	0.0546036	-0.00310207
7.19148	0.0628667	0.00642851	0.0754663	0.050267	*	*	7.19148	0.0684186	0.00726119	0.0826503	0.0541869	*	*	6.84375	0.0434152	0.0131897	0.0692665	0.0175639	*	*	7.19148	0.0267972	0.0147491	0.055705	-0.00211051
7.29163	0.0631401	0.00649586	0.0758717	0.0504084	*	*	7.29163	0.0689356	0.00734703	0.0833355	0.0545357	*	*	6.93632	0.0429339	0.0131192	0.0686471	0.0172206	*		7.29163	0.0278193	0.0148036	0.0568338	-0.00119518
7.39178	0.0633996	0.00656969	0.076276	0.0505233	*	*	7.39178	0.0694322	0.00743951	0.0840134	0.0548511	*	*	7.02889	0.0424545	0.0130697	0.0680706	0.0168384	*		7.39178	0.028813	0.0148837	0.0579846	-0.000358548
7.49193	0.0636438	0.00664937	0.0766763	0.0506113	*	*	7.49193	0.0699062	0.00753795	0.0846803	0.0551321	*	*	7.12146	0.0419785	0.013042	0.0675403	0.0164167	*		7.49193	0.0297743	0.0149881	0.0591503	0.000398198	*
7.59209	0.0638712	0.00673415	0.0770699	0.0506725	*	*	7.59209	0.0703551	0.00764154	0.0853323	0.055378	*	*	7.21403	0.041507	0.0130367	0.0670585	0.0159555	*		7.59209	0.0306991	0.0151146	0.0603232	0.00107503	*
7.69224	0.0640803	0.00682317	0.0774534	0.0507071	*	*	7.69224	0.0707766	0.00774938	0.0859651	0.0555881	*	*	7.3066	0.0410414	0.013054	0.0666267	0.0154561	*		7.69224	0.0315836	0.0152608	0.0614942	0.00167293	*
7.79239	0.0642696	0.00691549	0.0778237	0.0507155	*	*	7.79239	0.0711682	0.00786051	0.0865745	0.0557619	*	*	7.39917	0.0405829	0.0130932	0.0662451	0.0149207	*		7.79239	0.0324235	0.0154236	0.0626533	0.00219376	*
7.89254	0.0644378	0.00701012	0.0781774	0.0506982	*	*	7.89254	0.0715276	0.0079739	0.0871561	0.055899	*	*	7.49174	0.0401329	0.0131534	0.0659131	0.0143527	*		7.89254	0.0332151	0.0155998	0.0637901	0.00264001	*
7.99269	0.0645833	0.00710601	0.0785108	0.0506558	*	*	7.99269	0.0718523	0.00808849	0.0877054	0.0559991	*	*	7.58431	0.0396925	0.0132332	0.065629	0.013756	*		7.99269	0.0339541	0.0157857	0.0648936	0.0030147	*
8.09285	0.0647048	0.00720211	0.0788206	0.0505889	*	*	8.09285	0.07214	0.00820321	0.088218	0.056062	*	*	7.67688	0.0392631	0.0133306	0.0653906	0.0131356	*		8.09285	0.0346368	0.0159777	0.0659524	0.00332112	*
8.193	0.0648006	0.00729737	0.0791032	0.0504981	*	*	8.193	0.0723883	0.00831699	0.0886893	0.0560873	*	*	7.76945	0.038846	0.0134435	0.0651947	0.0124973	*		8.193	0.0352589	0.0161718	0.066955	0.00356273	*
8.29315	0.0648695	0.00739072	0.0793551	0.0503839	*	*	8.29315	0.0725948	0.0084288	0.0891149	0.0560746	*	*	7.86202	0.0384424	0.0135692	0.0650376	0.0118472	*		8.29315	0.0358165	0.0163644	0.06789	0.00374296	*
8.3933	0.0649099	0.00748117	0.0795727	0.0502471	*	*	8.3933	0.0727571	0.00853762	0.0894905	0.0560236	*	*	7.95459	0.0380536	0.0137051	0.0649152	0.011192	*		8.3933	0.0363056	0.0165516	0.0687461	0.0038651	*
8.49346	0.0649204	0.00756775	0.0797529	0.0500879	*	*	8.49346	0.0728728	0.0086425	0.0898118	0.0559338	*	*	8.04716	0.0376809	0.0138483	0.064823	0.0105387	*		8.49346	0.0367222	0.0167299	0.0695123	0.00393218	*
8.59361	0.0648995	0.00764955	0.0798923	0.0499066	*	*	8.59361	0.0729395	0.00874257	0.0900746	0.0558044	*	*	8.13973	0.0373255	0.0139956	0.0647565	0.00989458	*		8.59361	0.0370623	0.016896	0.0701778	0.00394679	*
8.69376	0.0648458	0.00772576	0.079988	0.0497036	*	*	8.69376	0.0729548	0.00883702	0.0902751	0.0556346	*	*	8.2323	0.0369888	0.0141442	0.0647109	0.00926679	*		8.69376	0.0373219	0.0170466	0.0707327	0.00391106	*
8.79391	0.0647577	0.00779563	0.0800369	0.0494786	*	*	8.79391	0.0729164	0.00892516	0.0904094	0.0554234	*	*	8.32487	0.0366721	0.0142908	0.0646815	0.0086626	*		8.79391	0.0374969	0.0171791	0.0711673	0.00382648	*
8.89406	0.064634	0.00785856	0.0800365	0.0492315	*	*	8.89406	0.0728218	0.00900642	0.0904741	0.0551696	*	*	8.41743	0.0363765	0.0144326	0.0646639	0.0080891	*		8.89406	0.0375833	0.0172909	0.0714728	0.00369381	*
8.99422	0.064473	0.00791406	0.0799843	0.0489617	*	*	8.99422	0.0726687	0.00908037	0.0904659	0.0548715	*	*	8.51	0.0361034	0.0145667	0.0646536	0.00755319	*		8.99422	0.0375772	0.0173801	0.0716415	0.00351292	*
9.09437	0.0642733	0.0079618	0.0798782	0.0486685	*	*	9.09437	0.0724547	0.00914672	0.0903819	0.0545274	*	*	8.60257	0.0358541	0.0146904	0.0646467	0.00706145	*		9.09437	0.0374745	0.0174451	0.0716663	0.0032827	*
9.19452	0.0640336	0.00800161	0.0797164	0.0483507	*	*	9.19452	0.0721773	0.00920539	0.0902195	0.054135	*	*	8.69514	0.0356298	0.0148011	0.0646395	0.0066201	*		9.19452	0.0372712	0.0174852	0.0715416	0.00300083	*
9.29467	0.0637523	0.00803353	0.0794977	0.0480068	*	*	9.29467	0.0718342	0.00925649	0.0899765	0.0536918	*	*	8.78771	0.0354318	0.0148966	0.0646287	0.00623494	*		9.29467	0.0369633	0.0175002	0.071263	0.00266363	*
9.39482	0.0634279	0.00805783	0.079221	0.0476348	*	*	9.39482	0.0714229	0.00930037	0.0896513	0.0531946	*	*	8.88028	0.0352614	0.0149749	0.0646117	0.00591119	*		9.39482	0.0365468	0.0174906	0.0708278	0.00226577	*
9.49498	0.0630591	0.00807507	0.0788859	0.0472322	*	*	9.49498	0.0709412	0.00933766	0.0892427	0.0526397	*	*	8.97285	0.0351199	0.0150342	0.0645864	0.00565352	*		9.49498	0.0360177	0.0174583	0.0702354	0.00180002	*
9.59513	0.0626443	0.00808606	0.0784927	0.0467959	*	*	9.59513	0.0703866	0.00936929	0.0887501	0.0520231	*	*	9.06542	0.0350086	0.0150731	0.0645513	0.00546586	*		9.59513	0.0353719	0.0174059	0.069487	0.00125691	*
9.69528	0.0621821	0.00809202	0.0780422	0.046322	*	*	9.69528	0.0697567	0.00939654	0.0881736	0.0513398	*	*	9.15799	0.0349287	0.0150908	0.064506	0.00535132	*		9.69528	0.0346055	0.0173377	0.0685868	0.000624316	*
9.79543	0.061671	0.00809453	0.077536	0.0458061	*	*	9.79543	0.0690491	0.00942108	0.0875141	0.0505842	*	*	9.25056	0.0348815	0.0150867	0.0644509	0.00531205	*		9.79543	0.0337145	0.0172592	0.0675419	-0.000112941
9.89559	0.0611097	0.00809562	0.0769768	0.0452426	*	*	9.89559	0.0682615	0.009445	0.0867733	0.0497496	*	*	9.34313	0.0348683	0.0150611	0.0643874	0.00534912	*		9.89559	0.0326948	0.0171781	0.0663631	-0.000973594
9.99574	0.0604966	0.00809783	0.076368	0.0446251	*	*	9.99574	0.0673914	0.00947087	0.085954	0.0488288	*	*	9.4357	0.0348903	0.0150146	0.0643184	0.00546226	*		9.99574	0.0315424	0.0171038	0.0650652	-0.0019804
10.0959	0.0598302	0.00810422	0.0757142	0.0439463	*	*	10.0959	0.0664364	0.00950178	0.0850596	0.0478133	*	*	9.52827	0.0349489	0.0149489	0.0642481	0.00564967	*		10.0959	0.0302533	0.0170482	0.0636672	-0.00316054
10.196	0.0591092	0.00811846	0.0750211	0.0431973	*	*	10.196	0.0653942	0.00954134	0.0840949	0.0466935	*	*	9.62084	0.0350453	0.0148664	0.0641829	0.00590776	*		10.196	0.0288235	0.0170256	0.062193	-0.00454594
10.2962	0.0583321	0.00814478	0.0742955	0.0423686	*	*	10.2962	0.0642624	0.00959373	0.0830657	0.045459	*	*	9.71341	0.0351809	0.0147707	0.0641309	0.00623079	*		10.2962	0.0272491	0.0170525	0.0606714	-0.00617327
10.3963	0.0574973	0.00818803	0.0735456	0.0414491	*	*	10.3963	0.0630385	0.00966365	0.0819789	0.0440981	*	*	9.80598	0.0353568	0.0146667	0.0641029	0.00661059	*		10.3963	0.0255259	0.017148	0.0591353	-0.00808354
10.4965	0.0566035	0.00825359	0.0727803	0.0404268	*	*	10.4965	0.0617203	0.00975633	0.0808423	0.0425982	*	*	9.89855	0.0355743	0.0145606	0.0641126	0.00703609	*		10.4965	0.0236499	0.0173326	0.0576212	-0.0103213
10.5967	0.0556492	0.00834731	0.0720097	0.0392888	*	*	10.5967	0.0603052	0.00987742	0.0796646	0.0409458	*	*	9.99112	0.0358348	0.0144604	0.0641767	0.00749299	*		10.5967	0.0216173	0.0176279	0.0561674	-0.0129328
10.6968	0.054633	0.00847536	0.0712444	0.0380216	*	*	10.6968	0.0587909	0.0100329	0.078455	0.0391268	*	*	10.0837	0.0361396	0.0143759	0.0643158	0.0079634	*		10.6968	0.0194239	0.0180557	0.0548123	-0.0159646
10.797	0.0535533	0.00864402	0.0704952	0.0366113	*	*	10.797	0.057175	0.0102288	0.0772232	0.0371268	*	*	10.1763	0.0364898	0.0143187	0.064554	0.00842559	*		10.797	0.0170657	0.0186361	0.0535918	-0.0194604
10.8971	0.0524087	0.00885951	0.069773	0.0350444	*	*	10.8971	0.0554552	0.0104715	0.0759788	0.0349315	*	*	10.2688	0.0368868	0.0143027	0.0649196	0.00885399	*		10.8971	0.0145388	0.0193872	0.052537	-0.0234595
10.9973	0.0511978	0.0091277	0.0690878	0.0333079	*	*	10.9973	0.0536289	0.0107666	0.0747311	0.0325268	*	*	10.3614	0.0373319	0.0143433	0.0654443	0.00921946	*		10.9973	0.011839	0.0203237	0.0516728	-0.0279947
11.0974	0.0499192	0.00945395	0.0684486	0.0313898	*	*	11.0974	0.0516939	0.0111199	0.0734885	0.0298994	*	*	10.454	0.0378263	0.0144575	0.0661625	0.00949005	*		11.0974	0.00896253	0.0214566	0.0510166	-0.0330916
11.1976	0.0485713	0.00984289	0.067863	0.0292795	*	*	11.1976	0.0496478	0.0115362	0.0722582	0.0270374	*	*	10.5465	0.0383713	0.014663	0.0671103	0.00963221	*		11.1976	0.00590521	0.0227932	0.050579	-0.0387686
11.2977	0.0471526	0.0102983	0.067337	0.0269683	*	*	11.2977	0.0474881	0.0120198	0.0710465	0.0239297	*	*	10.6391	0.0389681	0.0149776	0.0683238	0.0096125	*		11.2977	0.00266308	0.0243376	0.0503639	-0.0450378
11.3979	0.0456619	0.0108233	0.0668751	0.0244487	*	*	11.3979	0.0452125	0.0125744	0.0698579	0.020567	*	*	10.7317	0.0396182	0.015418	0.0698369	0.00939956	*		11.3979	-0.000767877	0.0260915	0.0503705	-0.0519063
11.498	0.0440975	0.0114198	0.06648	0.021715	*	*	11.498	0.0428185	0.0132028	0.0686955	0.0169415	*		10.8242	0.0403227	0.0159987	0.0716795	0.00896594	*		11.498	-0.00439167	0.0280547	0.0505945	-0.0593778
11.5982	0.0424581	0.0120895	0.0661531	0.018763	*	*	11.5982	0.0403038	0.0139071	0.0675613	0.0130463	*		10.9168	0.041083	0.0167316	0.0738763	0.00828962	*		11.5982	-0.0082123	0.0302258	0.0510291	-0.0674537
11.6983	0.0407421	0.0128332	0.0658947	0.0155895	*	*	11.6983	0.037666	0.014689	0.0664559	0.00887616	*		11.0094	0.0419002	0.0176256	0.0764457	0.00735473	*		11.6983	-0.0122338	0.032603	0.0516669	-0.0761345
11.7985	0.0389481	0.0136513	0.0657043	0.012192	*	*	11.7985	0.0349027	0.0155493	0.0653789	0.00442656	*		11.102	0.0427757	0.0186862	0.0794	0.00615147	*		11.7985	-0.0164602	0.0351845	0.0525001	-0.0854205
11.8986	0.0370748	0.0145441	0.0655806	0.00856889	*	*	11.8986	0.0320115	0.0164889	0.0643292	-0.000306211			11.1945	0.0437108	0.0199164	0.0827462	0.00467543	*		11.8986	-0.0208954	0.0379684	0.0535212	-0.095312
sig*: significant at α=.05
sigadj*: significant at α=.0025 with Bonferroni correction

## Sheet: F1-ODD
Social Avoidance (SRS) - ODD (CBCL)
ALL							MALE							FEMALE							SEX INTERACTION EFFECT
age	estimate	standard_error	upper	lower	sig	sigadj	age	estimate	standard_error	upper	lower	sig	sigadj	age	estimate	standard_error	upper	lower	sig	sigadj	age	estimate	standard_error	upper	lower	sig	sigadj
1.98356	0.0466267	0.0135578	0.0731994	0.020054	*	*	1.98356	0.0385315	0.014237	0.0664355	0.0106274	*		2.03014	0.0987703	0.036878	0.17105	0.0264907	*		1.98356	-0.0619711	0.04033	0.0170742	-0.141016
2.08371	0.0465098	0.0125084	0.0710258	0.0219938	*	*	2.08371	0.0388443	0.0131486	0.0646151	0.0130735	*		2.12271	0.0954033	0.0341019	0.162242	0.0285648	*		2.08371	-0.0579649	0.0371014	0.0147525	-0.130682
2.18387	0.0463961	0.0115218	0.0689784	0.0238137	*	*	2.18387	0.0391522	0.0121254	0.0629175	0.0153869	*		2.21528	0.0921364	0.0314983	0.153872	0.0304008	*		2.18387	-0.0540815	0.034081	0.012716	-0.120879
2.28402	0.0462854	0.0105985	0.0670581	0.0255127	*	*	2.28402	0.0394552	0.0111677	0.0613435	0.0175669	*	*	2.30785	0.0889684	0.0290699	0.145944	0.0319923	*		2.28402	-0.0503192	0.0312715	0.0109718	-0.11161
2.38417	0.0461779	0.00973914	0.0652663	0.0270895	*	*	2.38417	0.0397533	0.0102762	0.0598944	0.0196123	*	*	2.40042	0.0858979	0.0268199	0.138464	0.0333319	*		2.38417	-0.0466764	0.0286767	0.00952887	-0.102882
2.48432	0.0460736	0.00894468	0.0636048	0.0285423	*	*	2.48432	0.0400466	0.00945182	0.0585719	0.0215214	*	*	2.49298	0.0829236	0.024752	0.131437	0.0344106	*	*	2.48432	-0.0431512	0.0263011	0.0083979	-0.0947003
2.58447	0.0459725	0.00821638	0.0620763	0.0298687	*	*	2.58447	0.0403352	0.00869566	0.0573784	0.023292	*	*	2.58555	0.0800443	0.0228708	0.12487	0.0352184	*	*	2.58447	-0.0397421	0.0241502	0.0075913	-0.0870756
2.68463	0.0458746	0.00755575	0.0606836	0.0310656	*	*	2.68463	0.040619	0.00800911	0.0563165	0.0249214	*	*	2.67812	0.0772586	0.0211809	0.118772	0.0357448	*	*	2.68463	-0.0364474	0.0222299	0.00712235	-0.0800172
2.78478	0.04578	0.0069644	0.05943	0.03213	*	*	2.78478	0.0408981	0.00739369	0.0553894	0.0264067	*	*	2.77069	0.0745653	0.0196868	0.113151	0.0359799	*	*	2.78478	-0.0332654	0.0205459	0.00700383	-0.0735346
2.88493	0.0456887	0.00644394	0.0583186	0.0330588	*	*	2.88493	0.0411725	0.00685084	0.0545999	0.0277451	*	*	2.86326	0.071963	0.018392	0.108011	0.0359154	*	*	2.88493	-0.0301944	0.0191026	0.00724595	-0.0676347
2.98508	0.0456007	0.00599562	0.0573519	0.0338495	*	*	2.98508	0.0414423	0.00638167	0.0539501	0.0289344	*	*	2.95583	0.0694505	0.0172978	0.103354	0.0355474	*	*	2.98508	-0.0272327	0.0179014	0.00785341	-0.0623188
3.08524	0.0455161	0.00561997	0.056531	0.0345011	*	*	3.08524	0.0417075	0.00598661	0.0534411	0.029974	*	*	3.0484	0.0670264	0.0164027	0.0991752	0.0348777	*	*	3.08524	-0.0243787	0.0169394	0.00882199	-0.0575793
3.18539	0.0454348	0.00531631	0.0558546	0.035015	*	*	3.18539	0.0419682	0.0056649	0.0530712	0.0308652	*	*	3.14097	0.0646895	0.0157007	0.0954622	0.0339168	*	*	3.18539	-0.0216306	0.0162075	0.0101356	-0.0533968
3.28554	0.0453569	0.00508232	0.0553181	0.0353958	*	*	3.28554	0.0422244	0.00541424	0.0528361	0.0316127	*	*	3.23354	0.0624385	0.0151808	0.0921922	0.0326847	*	*	3.28554	-0.0189868	0.0156898	0.0117647	-0.0497382
3.38569	0.0452825	0.00491374	0.0549133	0.0356518	*	*	3.38569	0.0424761	0.00523051	0.0527277	0.0322245	*	*	3.32611	0.060272	0.0148272	0.0893328	0.0312113	*	*	3.38569	-0.0164456	0.0153636	0.0136666	-0.0465577
3.48584	0.0452115	0.00480441	0.054628	0.0357951	*	*	3.48584	0.0427235	0.00510773	0.0527344	0.0327125	*	*	3.41868	0.0581888	0.01462	0.0868434	0.0295342	*	*	3.48584	-0.0140053	0.0152014	0.015789	-0.0437995
3.586	0.045144	0.00474665	0.0544473	0.0358408	*	*	3.586	0.0429664	0.00503844	0.0528416	0.0330912	*	*	3.51125	0.0561876	0.0145363	0.0846782	0.0276969	*	*	3.586	-0.0116642	0.0151729	0.0180742	-0.0414026
3.68615	0.0450801	0.00473186	0.0543543	0.0358058	*	*	3.68615	0.043205	0.00501424	0.0530328	0.0333773	*	*	3.60382	0.054267	0.0145525	0.0827894	0.0257447	*	*	3.68615	-0.00942066	0.0152477	0.0204643	-0.0393056
3.7863	0.0450196	0.00475124	0.0543319	0.0357074	*	*	3.7863	0.0434393	0.00502643	0.053291	0.0335877	*	*	3.69639	0.0524259	0.0146453	0.0811302	0.0237216	*	*	3.7863	-0.00727299	0.0153971	0.0229048	-0.0374508
3.88645	0.0449628	0.00479639	0.0543635	0.035562	*	*	3.88645	0.0436694	0.00506664	0.0535998	0.033739	*	*	3.78896	0.0506628	0.0147933	0.0796572	0.0216684	*	*	3.88645	-0.00521951	0.0155959	0.0253478	-0.0357868
3.98661	0.0449095	0.00485976	0.0544345	0.0353846	*	*	3.98661	0.0438952	0.00512726	0.0539445	0.033846	*	*	3.88153	0.0489765	0.0149776	0.078332	0.019621	*		3.98661	-0.00325853	0.0158224	0.0277528	-0.0342699
4.08676	0.0448599	0.00493487	0.0545321	0.0351877	*	*	4.08676	0.0441169	0.00520168	0.054312	0.0339218	*	*	3.9741	0.0473657	0.015182	0.0771218	0.0176096	*		4.08676	-0.00138836	0.0160592	0.0300871	-0.0328638
4.18691	0.0448139	0.00501638	0.0546458	0.034982	*	*	4.18691	0.0443344	0.00528442	0.0546917	0.0339772	*	*	4.06667	0.0458291	0.0153931	0.0759991	0.0156591	*		4.18691	0.000392673	0.0162923	0.0323249	-0.0315396
4.28706	0.0447716	0.00510003	0.0547675	0.0347757	*	*	4.28706	0.0445479	0.00537105	0.055075	0.0340208	*	*	4.15924	0.0443654	0.0156004	0.0749417	0.0137891	*		4.28706	0.00208626	0.0165109	0.034447	-0.0302745
4.38721	0.044733	0.00518251	0.0548905	0.0345755	*	*	4.38721	0.0447573	0.00545813	0.055455	0.0340596	*	*	4.25181	0.0429733	0.0157953	0.0739316	0.012015	*		4.38721	0.00369407	0.016707	0.0364392	-0.0290511
4.48737	0.0446981	0.00526138	0.0550103	0.034386	*	*	4.48737	0.0449627	0.00554305	0.0558268	0.0340985	*	*	4.34438	0.0416515	0.0159714	0.0729549	0.0103481	*		4.48737	0.0052178	0.0168749	0.0382921	-0.0278564
4.58752	0.0446671	0.00533486	0.0551232	0.0342109	*	*	4.58752	0.0451641	0.00562394	0.0561868	0.0341414	*	*	4.43694	0.0403987	0.0161239	0.0720009	0.00879646	*		4.58752	0.00665913	0.0170108	0.0399996	-0.0266814
4.68767	0.0446398	0.0054018	0.0552271	0.0340524	*	*	4.68767	0.0453616	0.00569955	0.0565325	0.0341907	*	*	4.52951	0.0392136	0.0162493	0.0710617	0.00736549	*		4.68767	0.00801974	0.0171122	0.0415591	-0.0255196
4.78782	0.0446163	0.00546151	0.0553206	0.0339119	*	*	4.78782	0.0455552	0.00576908	0.0568624	0.034248	*	*	4.62208	0.0380949	0.0163455	0.0701316	0.00605827	*		4.78782	0.00930131	0.0171782	0.04297	-0.0243673
4.88798	0.0445966	0.00551367	0.0554032	0.0337901	*	*	4.88798	0.0457449	0.00583219	0.0571758	0.034314	*	*	4.71465	0.0370414	0.0164112	0.0692068	0.00487599	*		4.88798	0.0105055	0.0172087	0.044234	-0.0232229
4.98813	0.0445809	0.00555831	0.055475	0.0336868	*	*	4.98813	0.0459308	0.00588884	0.0574728	0.0343889	*	*	4.80722	0.0360517	0.0164459	0.0682851	0.00381828	*		4.98813	0.0116341	0.0172046	0.0453545	-0.0220863
5.08828	0.044569	0.00559571	0.0555364	0.0336016	*	*	5.08828	0.046113	0.00593927	0.0577538	0.0344723	*	*	4.89979	0.0351245	0.0164498	0.0673655	0.00288343	*		5.08828	0.0126886	0.0171674	0.0463362	-0.0209589
5.18843	0.0445611	0.00562635	0.0555885	0.0335337	*	*	5.18843	0.0462915	0.00598391	0.0580197	0.0345632	*	*	4.99236	0.0342585	0.0164237	0.0664484	0.00206862	*		5.18843	0.0136709	0.0170994	0.0471851	-0.0198434
5.28858	0.0445571	0.00565089	0.0556327	0.0334816	*	*	5.28858	0.0464662	0.00602339	0.0582718	0.0346606	*	*	5.08493	0.0334524	0.0163689	0.0655348	0.00137007	*		5.28858	0.0145825	0.0170033	0.0479083	-0.0187433
5.38874	0.0445572	0.00567013	0.0556704	0.0334439	*	*	5.38874	0.0466373	0.00605846	0.0585117	0.034763	*	*	5.1775	0.032705	0.016287	0.0646269	0.000783179	*		5.38874	0.0154252	0.0168822	0.0485136	-0.0176633
5.48889	0.0445612	0.00568496	0.0557035	0.0334189	*	*	5.48889	0.0468048	0.00608996	0.0587409	0.0348687	*	*	5.27007	0.032015	0.0161801	0.0637273	0.000302607	*		5.48889	0.0162006	0.0167397	0.0490098	-0.0166086
5.58904	0.0445693	0.00569636	0.0557339	0.0334046	*	*	5.58904	0.0469688	0.0061188	0.0589614	0.0349761	*	*	5.36264	0.0313809	0.0160506	0.0628395	-7.76188e-05			5.58904	0.0169104	0.0165797	0.0494061	-0.0155853
5.68919	0.0445814	0.00570535	0.0557637	0.0333991	*	*	5.68919	0.0471292	0.00614592	0.059175	0.0350834	*	*	5.45521	0.0308017	0.0159012	0.0619674	-0.00036405			5.68919	0.0175564	0.0164066	0.0497127	-0.0145999
5.78935	0.0445977	0.00571299	0.0557949	0.0334004	*	*	5.78935	0.0472861	0.0061723	0.0593836	0.0351886	*	*	5.54778	0.0302758	0.0157348	0.0611154	-0.000563754			5.78935	0.0181401	0.0162246	0.0499398	-0.0136596
5.8895	0.044618	0.00572033	0.0558297	0.0334064	*	*	5.8895	0.0474396	0.00619888	0.0595892	0.03529	*	*	5.64035	0.0298022	0.0155546	0.0602886	-0.000684265			5.8895	0.0186633	0.0160386	0.0500984	-0.0127717
5.98965	0.0446426	0.00572843	0.0558701	0.0334151	*	*	5.98965	0.0475897	0.00622659	0.0597936	0.0353858	*	*	5.73292	0.0293793	0.015364	0.0594922	-0.000733531			5.98965	0.0191277	0.0158532	0.0501995	-0.0119441
6.0898	0.0446713	0.00573828	0.0559181	0.0334245	*	*	6.0898	0.0477364	0.00625628	0.0599985	0.0354743	*	*	5.82549	0.0290061	0.0151666	0.058732	-0.000719864			6.0898	0.0195349	0.0156735	0.0502544	-0.0111845
6.18995	0.0447042	0.00575082	0.0559756	0.0334328	*	*	6.18995	0.0478798	0.00628875	0.0602055	0.0355541	*	*	5.91806	0.0286811	0.0149661	0.058014	-0.000651881			6.18995	0.0198866	0.0155041	0.0502742	-0.0105009
6.29011	0.0447413	0.00576693	0.0560443	0.0334384	*	*	6.29011	0.0480199	0.00632469	0.0604161	0.0356237	*	*	6.01063	0.028403	0.0147663	0.0573445	-0.000538435			6.29011	0.0201846	0.01535	0.0502699	-0.00990079
6.39026	0.0447827	0.00578735	0.0561257	0.0334397	*	*	6.39026	0.0481568	0.00636471	0.0606314	0.0356822	*	*	6.1032	0.0281706	0.0145713	0.0567298	-0.000388529			6.39026	0.0204304	0.0152155	0.0502521	-0.00939138
6.49041	0.0448284	0.00581274	0.0562212	0.0334357	*	*	6.49041	0.0482905	0.00640926	0.0608524	0.0357285	*	*	6.19577	0.0279826	0.0143849	0.0561765	-0.000211215			6.49041	0.0206257	0.0151049	0.0502307	-0.00897923
6.59056	0.0448785	0.00584361	0.0563317	0.0334252	*	*	6.59056	0.048421	0.00645871	0.0610798	0.0357622	*	*	6.28834	0.0278377	0.0142111	0.0556909	-1.54736e-05			6.59056	0.0207724	0.0150219	0.0502147	-0.00866998
6.69072	0.0449328	0.00588034	0.0564581	0.0334076	*	*	6.69072	0.0485484	0.00651325	0.0613141	0.0357826	*	*	6.3809	0.0277346	0.0140537	0.0552792	0.000189928	*		6.69072	0.0208719	0.0149697	0.0502121	-0.00846819
6.79087	0.0449916	0.00592315	0.0566007	0.0333824	*	*	6.79087	0.0486727	0.00657298	0.0615555	0.0357899	*	*	6.47347	0.0276719	0.0139162	0.0549472	0.000396601	*		6.79087	0.0209261	0.0149509	0.0502293	-0.00837708
6.89102	0.0450547	0.00597214	0.0567599	0.0333496	*	*	6.89102	0.048794	0.00663784	0.0618039	0.0357841	*	*	6.56604	0.0276484	0.0138022	0.0547002	0.000596705	*		6.89102	0.0209366	0.0149671	0.0502716	-0.0083984
6.99117	0.0451223	0.00602723	0.0569355	0.0333092	*	*	6.99117	0.0489123	0.00670764	0.062059	0.0357655	*	*	6.65861	0.0276628	0.0137144	0.0545426	0.000783134	*		6.99117	0.020905	0.0150193	0.0503424	-0.0085323
7.09132	0.0451944	0.00608823	0.0571271	0.0332616	*	*	7.09132	0.0490276	0.0067821	0.0623203	0.0357349	*	*	6.75118	0.0277139	0.0136554	0.054478	0.000949687	*		7.09132	0.0208332	0.0151077	0.0504436	-0.0087773
7.19148	0.0452709	0.0061548	0.0573341	0.0332077	*	*	7.19148	0.04914	0.0068608	0.062587	0.0356931	*	*	6.84375	0.0278002	0.0136273	0.0545091	0.00109123	*		7.19148	0.0207226	0.0152314	0.0505756	-0.00913034
7.29163	0.0453519	0.00622651	0.0575556	0.0331482	*	*	7.29163	0.0492496	0.00694325	0.0628581	0.035641	*	*	6.93632	0.0279205	0.0136312	0.0546371	0.00120383	*		7.29163	0.0205751	0.015389	0.0507371	-0.00958684
7.39178	0.0454375	0.0063028	0.0577908	0.0330842	*	*	7.39178	0.0493563	0.00702888	0.0631326	0.0355799	*	*	7.02889	0.0280735	0.0136679	0.0548621	0.00128481	*		7.39178	0.0203923	0.0155785	0.0509256	-0.0101409
7.49193	0.0455276	0.00638307	0.0580382	0.0330171	*	*	7.49193	0.0494602	0.00711704	0.0634093	0.035511	*	*	7.12146	0.0282579	0.0137375	0.0551829	0.00133281	*		7.49193	0.0201759	0.015797	0.0511374	-0.0107855
7.59209	0.0456224	0.00646661	0.0582967	0.0329481	*	*	7.59209	0.0495613	0.00720706	0.0636869	0.0354357	*	*	7.21403	0.0284724	0.0138394	0.055597	0.00134774	*		7.59209	0.0199276	0.0160413	0.051368	-0.0115129
7.69224	0.0457218	0.0065527	0.0585648	0.0328787	*	*	7.69224	0.0496598	0.00729824	0.0639641	0.0353555	*	*	7.3066	0.0287157	0.0139722	0.0561007	0.00133073	*		7.69224	0.019649	0.0163081	0.0516124	-0.0123143
7.79239	0.0458258	0.0066406	0.0588411	0.0328104	*	*	7.79239	0.0497555	0.00738985	0.0642394	0.0352717	*	*	7.39917	0.0289865	0.0141342	0.0566891	0.00128394	*		7.79239	0.0193419	0.0165937	0.0518649	-0.0131811
7.89254	0.0459345	0.00672955	0.0591242	0.0327448	*	*	7.89254	0.0498487	0.00748119	0.0645115	0.0351858	*	*	7.49174	0.0292836	0.0143233	0.0573567	0.00121047	*		7.89254	0.0190079	0.0168942	0.0521198	-0.014104
7.99269	0.0460479	0.0068188	0.0594125	0.0326833	*	*	7.99269	0.0499392	0.00757158	0.0647792	0.0350992	*	*	7.58431	0.0296056	0.0145367	0.058097	0.00111414	*		7.99269	0.0186487	0.0172059	0.0523716	-0.0150742
8.09285	0.046166	0.00690764	0.0597048	0.0326273	*	*	8.09285	0.0500272	0.00766038	0.0650413	0.0350131	*	*	7.67688	0.0299512	0.0147717	0.0589031	0.00099928	*		8.09285	0.018266	0.0175252	0.0526148	-0.0160828
8.193	0.046289	0.00699543	0.0599998	0.0325782	*	*	8.193	0.0501127	0.00774701	0.0652966	0.0349288	*	*	7.76945	0.0303191	0.015025	0.0597677	0.000870586	*		8.193	0.0178615	0.0178488	0.0528445	-0.0171215
8.29315	0.0464167	0.00708158	0.0602963	0.032537	*	*	8.29315	0.0501957	0.00783098	0.0655441	0.0348473	*	*	7.86202	0.0307081	0.0152938	0.0606833	0.000732908	*		8.29315	0.0174368	0.0181735	0.0530561	-0.0181825
8.3933	0.0465492	0.00716557	0.0605934	0.0325049	*	*	8.3933	0.0502763	0.00791189	0.0657833	0.0347693	*	*	7.95459	0.0311168	0.0155746	0.0616425	0.000591098	*		8.3933	0.0169937	0.0184964	0.053246	-0.0192587
8.49346	0.0466865	0.00724701	0.0608904	0.0324827	*	*	8.49346	0.0503545	0.00798944	0.0660135	0.0346955	*	*	8.04716	0.031544	0.0158646	0.0626381	0.000449868	*		8.49346	0.0165338	0.0188153	0.0534112	-0.0203436
8.59361	0.0468288	0.00732564	0.0611868	0.0324708	*	*	8.59361	0.0504303	0.0080635	0.0662345	0.0346261	*	*	8.13973	0.0319883	0.0161608	0.0636629	0.000313665	*		8.59361	0.0160587	0.0191283	0.0535495	-0.0214321
8.69376	0.0469759	0.00740131	0.0614822	0.0324696	*	*	8.69376	0.0505039	0.00813407	0.0664463	0.0345614	*	*	8.2323	0.0324484	0.0164604	0.0647102	0.000186564	*		8.69376	0.0155703	0.019434	0.0536602	-0.0225195
8.79391	0.047128	0.00747406	0.0617769	0.0324791	*	*	8.79391	0.0505751	0.00820135	0.0666495	0.0345008	*	*	8.32487	0.0329231	0.016761	0.065774	7.21748e-05	*		8.79391	0.0150702	0.0197315	0.0537431	-0.0236028
8.89406	0.047285	0.0075441	0.0620712	0.0324989	*	*	8.89406	0.0506442	0.00826573	0.0668447	0.0344436	*	*	8.41743	0.033411	0.0170602	0.0668485	-2.64382e-05			8.89406	0.0145599	0.0200207	0.0537998	-0.02468
8.99422	0.0474471	0.00761188	0.0623661	0.0325281	*	*	8.99422	0.050711	0.00832784	0.0670333	0.0343888	*	*	8.51	0.0339109	0.0173563	0.0679287	-0.000106832			8.99422	0.0140414	0.0203023	0.0538331	-0.0257504
9.09437	0.0476141	0.00767804	0.0626628	0.0325654	*	*	9.09437	0.0507757	0.00838857	0.067217	0.0343345	*	*	8.60257	0.0344215	0.0176476	0.0690102	-0.000167258			9.09437	0.0135161	0.0205776	0.0538474	-0.0268152
9.19452	0.0477862	0.00774352	0.0629632	0.0326092	*	*	9.19452	0.0508383	0.00844909	0.0673983	0.0342784	*	*	8.69514	0.0349414	0.017933	0.0700895	-0.000206729			9.19452	0.0129858	0.0208487	0.0538486	-0.0278769
9.29467	0.0479633	0.00780951	0.0632697	0.0326569	*	*	9.29467	0.0508989	0.00851091	0.06758	0.0342178	*	*	8.78771	0.0354694	0.0182118	0.0711638	-0.000225093			9.29467	0.0124523	0.021119	0.0538447	-0.0289401
9.39482	0.0481455	0.00787755	0.0635853	0.0327058	*	*	9.39482	0.0509574	0.00857585	0.0677658	0.034149	*	*	8.88028	0.0360041	0.0184836	0.0722313	-0.000223111			9.39482	0.0119171	0.0213925	0.0538455	-0.0300114
9.49498	0.0483329	0.00794948	0.0639136	0.0327522	*	*	9.49498	0.0510139	0.00864612	0.06796	0.0340679	*	*	8.97285	0.0365443	0.0187487	0.0732912	-0.000202535			9.49498	0.0113819	0.0216746	0.0538632	-0.0310995
9.59513	0.0485254	0.00802752	0.0642591	0.0327918	*	*	9.59513	0.0510685	0.00872429	0.0681678	0.0339692	*	*	9.06542	0.0370887	0.019008	0.0743437	-0.000166199			9.59513	0.0108484	0.0219716	0.053912	-0.0322151
9.69528	0.0487231	0.00811423	0.0646267	0.0328195	*	*	9.69528	0.0511212	0.00881333	0.068395	0.0338474	*	*	9.15799	0.037636	0.0192627	0.0753901	-0.000118106			9.69528	0.0103184	0.0222913	0.0540085	-0.0333717
9.79543	0.048926	0.00821254	0.0650223	0.0328298	*	*	9.79543	0.051172	0.00891659	0.0686482	0.0336958	*	*	9.25056	0.0381849	0.0195149	0.0764333	-6.35266e-05			9.79543	0.00979349	0.0226423	0.0541716	-0.0345846
9.89559	0.0491342	0.00832573	0.0654523	0.032816	*	*	9.89559	0.051221	0.0090378	0.0689348	0.0335073	*	*	9.34313	0.038734	0.0197673	0.0774772	-9.09577e-06			9.89559	0.00927533	0.0230347	0.0544226	-0.0358719
9.99574	0.0493476	0.00845742	0.0659238	0.0327713	*	*	9.99574	0.0512683	0.00918098	0.0692626	0.0332739	*	*	9.4357	0.0392822	0.0200234	0.0785272	3.70961e-05	*		9.99574	0.00876564	0.0234795	0.0547846	-0.0372534
10.0959	0.0495663	0.00861148	0.0664445	0.0326881	*	*	10.0959	0.0513137	0.00935042	0.0696402	0.0329873	*	*	9.52827	0.039828	0.0202874	0.0795906	6.54196e-05	*		10.0959	0.00826609	0.0239886	0.0552829	-0.0387507
10.196	0.0497903	0.008792	0.0670223	0.0325583	*	*	10.196	0.0513575	0.00955059	0.0700763	0.0326387	*	*	9.62084	0.0403702	0.0205645	0.0806758	6.46423e-05	*		10.196	0.00777836	0.0245747	0.0559438	-0.0403871
10.2962	0.0500196	0.00900319	0.0676656	0.0323737	*	*	10.2962	0.0513997	0.00978605	0.07058	0.0322193	*	*	9.71341	0.0409076	0.0208604	0.0817932	2.18918e-05	*		10.2962	0.00730414	0.0252507	0.0567947	-0.0421864
10.3963	0.0502544	0.00924929	0.0683826	0.0321261	*	*	10.3963	0.0514402	0.0100613	0.07116	0.0317204	*	*	9.80598	0.0414387	0.021182	0.0829547	-7.73404e-05			10.3963	0.00684511	0.02603	0.057863	-0.0441728
10.4965	0.0504945	0.00953445	0.0691817	0.0318073	*	*	10.4965	0.0514791	0.0103807	0.0718249	0.0311332	*	*	9.89855	0.0419623	0.0215369	0.0841738	-0.000249144			10.4965	0.00640296	0.0269255	0.059176	-0.04637
10.5967	0.0507401	0.00986267	0.0700705	0.0314096	*	*	10.5967	0.0515165	0.0107484	0.072583	0.0304499	*	*	9.99112	0.0424772	0.0219332	0.0854654	-0.000511074			10.5967	0.00597936	0.0279496	0.0607596	-0.0488009
10.6968	0.0509911	0.0102376	0.0710565	0.0309257	*	*	10.6968	0.0515524	0.0111682	0.0734417	0.0296631	*	*	10.0837	0.0429819	0.0223799	0.0868458	-0.000881958			10.6968	0.005576	0.0291141	0.0626385	-0.0514865
10.797	0.0512476	0.0106628	0.0721462	0.030349	*	*	10.797	0.0515868	0.0116434	0.0744075	0.0287661	*	*	10.1763	0.0434753	0.0228866	0.0883323	-0.00138164			10.797	0.00519456	0.0304294	0.064835	-0.0544459
10.8971	0.0515096	0.011141	0.0733456	0.0296736	*	*	10.8971	0.0516198	0.012177	0.0754864	0.0277533	*	*	10.2688	0.043956	0.023463	0.0899427	-0.00203065			10.8971	0.00483672	0.031905	0.0673693	-0.0576959
10.9973	0.0517772	0.011675	0.0746597	0.0288947	*	*	10.9973	0.0516515	0.0127715	0.0766832	0.0266197	*	*	10.3614	0.0444227	0.0241191	0.0916953	-0.00284981			10.9973	0.00450417	0.033549	0.0702591	-0.0612507
11.0974	0.0520503	0.0122668	0.0760928	0.0280078	*	*	11.0974	0.0516818	0.013429	0.0780021	0.0253615	*	*	10.454	0.0448742	0.0248647	0.0936082	-0.00385983			11.0974	0.00419859	0.0353685	0.0735196	-0.0651224
11.1976	0.052329	0.0129184	0.0776486	0.0270095	*	*	11.1976	0.0517108	0.0141511	0.0794465	0.0239752	*	*	10.5465	0.045309	0.0257096	0.095699	-0.00508088			11.1976	0.00392167	0.0373692	0.0771639	-0.0693206
11.2977	0.0526134	0.0136311	0.0793299	0.0258968	*	*	11.2977	0.0517386	0.0149392	0.0810189	0.0224582	*	*	10.6391	0.0457261	0.0266629	0.0979843	-0.0065322			11.2977	0.00367507	0.0395559	0.0812032	-0.073853
11.3979	0.0529034	0.0144063	0.0811392	0.0246675	*	*	11.3979	0.0517651	0.0157945	0.0827217	0.0208085	*		10.7317	0.0461239	0.027733	0.10048	-0.00823177			11.3979	0.00346049	0.0419326	0.0856468	-0.0787258
11.498	0.0531991	0.0152449	0.0830784	0.0233197	*	*	11.498	0.0517905	0.0167177	0.0845566	0.0190245	*		10.8242	0.0465013	0.0289278	0.103199	-0.0101961			11.498	0.00327962	0.0445025	0.090503	-0.0839437
11.5982	0.0535005	0.0161476	0.0851491	0.0218518	*	*	11.5982	0.0518148	0.0177096	0.0865249	0.0171046	*		10.9168	0.0468569	0.030254	0.106154	-0.0124399			11.5982	0.00313412	0.0472685	0.0957787	-0.0895105
11.6983	0.0538076	0.0171152	0.0873527	0.0202625	*		11.6983	0.0518379	0.0187708	0.088628	0.0150478	*		11.0094	0.0471895	0.0317179	0.109355	-0.0149764			11.6983	0.00302569	0.0502329	0.10148	-0.095429
11.7985	0.0541205	0.0181482	0.0896903	0.0185507	*		11.7985	0.05186	0.0199018	0.0908669	0.0128531	*		11.102	0.0474977	0.0333245	0.112813	-0.0178171			11.7985	0.00295601	0.0533979	0.107614	-0.101702
11.8986	0.0544391	0.0192472	0.092163	0.0167153	*		11.8986	0.0518811	0.0211032	0.0932426	0.0105196	*		11.1945	0.0477803	0.0350783	0.116532	-0.0209718			11.8986	0.00292676	0.0567653	0.114185	-0.108331
sig*: significant at α=.05
sigadj*: significant at α=.0025 with Bonferroni correction

## Sheet: F2-Anx
Social-Emotional Unawareness (SRS) - Anxiety (CBCL)
ALL							MALE							FEMALE							SEX INTERACTION EFFECT
age	estimate	standard_error	upper	lower	sig	sigadj	age	estimate	standard_error	upper	lower	sig	sigadj	age	estimate	standard_error	upper	lower	sig	sigadj	age	estimate	standard_error	upper	lower	sig	sigadj
1.98356	0.00272849	0.0137923	0.029761	-0.024304			1.98356	0.00365366	0.0149893	0.0330321	-0.0257248			2.03014	-0.00983246	0.0301958	0.0493502	-0.0690151			1.98356	0.0151311	0.0341982	0.0821585	-0.0518962
2.08371	0.00307514	0.0127555	0.0280755	-0.0219252			2.08371	0.0034802	0.0138583	0.0306419	-0.0236815			2.12271	-0.0066702	0.0282328	0.0486651	-0.0620055			2.08371	0.0114651	0.0317786	0.07375	-0.0508197
2.18387	0.00344155	0.0117847	0.026539	-0.0196559			2.18387	0.0033577	0.0128032	0.0284514	-0.021736			2.21528	-0.00364822	0.0263698	0.0480356	-0.055332			2.18387	0.00801578	0.0294961	0.0658271	-0.0497956
2.28402	0.003827	0.0108803	0.025152	-0.017498			2.28402	0.00328471	0.0118247	0.0264606	-0.0198912			2.30785	-0.000763637	0.0246062	0.0474637	-0.048991			2.28402	0.00477787	0.0273506	0.058384	-0.0488282
2.38417	0.00423075	0.0100432	0.0239151	-0.0154536			2.38417	0.00325972	0.0109238	0.0246699	-0.0181505			2.40042	0.00198647	0.0229419	0.0469519	-0.0429789			2.38417	0.00174625	0.0253419	0.0514155	-0.0479229
2.48432	0.00465208	0.00927433	0.0228294	-0.0135253			2.48432	0.00328127	0.0101016	0.0230801	-0.0165176			2.49298	0.00460502	0.0213769	0.0465029	-0.0372928			2.48432	-0.00108423	0.0234704	0.044917	-0.0470854
2.58447	0.00509024	0.00857469	0.0218963	-0.0117158			2.58447	0.00334786	0.00935949	0.0216921	-0.0149964			2.58555	0.0070949	0.0199111	0.0461199	-0.0319301			2.58447	-0.00371874	0.0217367	0.0388845	-0.046322
2.68463	0.00554452	0.00794542	0.0211173	-0.0100282			2.68463	0.00345802	0.00869845	0.0205067	-0.0135906			2.67812	0.00945904	0.0185449	0.0458063	-0.0268882			2.68463	-0.00616245	0.0201416	0.0333144	-0.0456394
2.78478	0.00601418	0.00738752	0.0204935	-0.00846511			2.78478	0.00361027	0.00811932	0.0195239	-0.0123033			2.77069	0.0117003	0.0172787	0.0455659	-0.0221652			2.78478	-0.00842052	0.0186861	0.0282036	-0.0450446
2.88493	0.00649848	0.00690165	0.0200255	-0.0070285			2.88493	0.00380313	0.00762227	0.0187425	-0.0111362			2.86326	0.0138217	0.016113	0.0454027	-0.0177593			2.88493	-0.0104981	0.0173711	0.0235485	-0.0445448
2.98508	0.00699669	0.00648777	0.0197125	-0.0057191			2.98508	0.00403511	0.00720641	0.0181594	-0.0100892			2.95583	0.015826	0.0150485	0.0453205	-0.0136685			2.98508	-0.0124004	0.0161971	0.0193453	-0.0441462
3.08524	0.0075081	0.00614487	0.0195518	-0.00453563			3.08524	0.00430473	0.00686947	0.0177687	-0.00915919			3.0484	0.0177163	0.0140854	0.0453232	-0.00989067			3.08524	-0.0141326	0.0151642	0.0155887	-0.0438538
3.18539	0.00803195	0.00587059	0.0195381	-0.00347419			3.18539	0.00461052	0.00660753	0.017561	-0.00834001			3.14097	0.0194953	0.013224	0.0454138	-0.00642322			3.18539	-0.0156997	0.0142711	0.0122712	-0.0436707
3.28554	0.00856752	0.00566104	0.019663	-0.00252791			3.28554	0.00495099	0.00641492	0.017524	-0.00762202			3.23354	0.021166	0.0124637	0.0455943	-0.00326234			3.28554	-0.0171071	0.0135152	0.00938227	-0.0435965
3.38569	0.00911409	0.0055108	0.0199151	-0.00168688			3.38569	0.00532465	0.0062844	0.0176419	-0.00699255			3.32611	0.0227313	0.0118033	0.0458654	-0.000402735			3.38569	-0.0183598	0.0128917	0.00690738	-0.043627
3.48584	0.00967092	0.00541313	0.0202804	-0.000938617			3.48584	0.00573004	0.00620764	0.0178968	-0.00643671			3.41868	0.0241942	0.0112406	0.0462253	0.00216303	*		3.48584	-0.019463	0.0123933	0.00482737	-0.0437534
3.586	0.0102373	0.0053604	0.0207435	-0.000268925			3.586	0.00616566	0.00617569	0.0182698	-0.00593846			3.51125	0.0255575	0.0107719	0.04667	0.0044449	*		3.586	-0.0204219	0.0120106	0.00311845	-0.0439623
3.68615	0.0108124	0.00534464	0.0212877	0.000337118	*		3.68615	0.00663004	0.00617962	0.0187419	-0.00548179			3.60382	0.0268241	0.0103923	0.0471925	0.00645565	*		3.68615	-0.0212417	0.0117321	0.00175269	-0.0442361
3.7863	0.0113956	0.005358	0.0218971	0.000894147	*		3.7863	0.0071217	0.006211	0.019295	-0.00505164			3.69639	0.027997	0.0100951	0.0477831	0.00821084	*		3.7863	-0.0219275	0.0115444	0.000699162	-0.0445541
3.88645	0.0119862	0.00539319	0.0225566	0.00141571	*		3.88645	0.00763914	0.00626223	0.0199129	-0.0046346			3.78896	0.029079	0.00987289	0.0484295	0.00972848	*		3.88645	-0.0224844	0.0114338	-7.46473e-05	-0.0448942	*
3.98661	0.0125833	0.00544374	0.0232529	0.00191378	*		3.98661	0.00818091	0.00632672	0.020581	-0.00421924			3.88153	0.0300731	0.00971685	0.0491178	0.0110284	*		3.98661	-0.0229177	0.0113861	-0.000601276	-0.0452341	*
4.08676	0.0131863	0.00550411	0.0239742	0.00239847	*		4.08676	0.0087455	0.00639897	0.0212873	-0.00379626			3.9741	0.0309821	0.00961786	0.0498328	0.0121315	*		4.08676	-0.0232325	0.0113882	-0.000911953	-0.0455531	*
4.18691	0.0137945	0.00556973	0.024711	0.00287802	*		4.18691	0.00933144	0.00647452	0.0220213	-0.00335839			4.06667	0.0318091	0.00956669	0.0505595	0.0130587	*	*	4.18691	-0.023434	0.011428	-0.0010356	-0.0458323	*
4.28706	0.0144071	0.00563691	0.0254552	0.00335891	*		4.28706	0.00993725	0.00654986	0.0227747	-0.00290024			4.15924	0.0325568	0.00955442	0.0512831	0.0138305	*	*	4.28706	-0.0235273	0.0114946	-0.000998208	-0.0460563	*
4.38721	0.0150233	0.00570281	0.0262006	0.003846	*		4.38721	0.0105615	0.00662232	0.023541	-0.00241806			4.25181	0.0332283	0.00957276	0.0519905	0.014466	*	*	4.38721	-0.0235176	0.0115793	-0.000822633	-0.0462125	*
4.48737	0.0156425	0.00576527	0.0269422	0.00434277	*		4.48737	0.0112026	0.00668995	0.0243146	-0.00190951			4.34438	0.0338263	0.00961429	0.05267	0.0149826	*	*	4.48737	-0.02341	0.0116744	-0.000528566	-0.0462915	*
4.58752	0.0162639	0.00582274	0.0276762	0.00485151	*		4.58752	0.0118591	0.00675144	0.0250917	-0.00137348			4.43694	0.0343539	0.00967254	0.0533117	0.015396	*	*	4.58752	-0.0232098	0.0117742	-0.000132759	-0.0462869	*
4.68767	0.0168868	0.00587422	0.0284	0.0053735	*		4.68767	0.0125296	0.00680594	0.025869	-0.000809839			4.52951	0.0348138	0.00974202	0.0539079	0.0157198	*	*	4.68767	-0.0229221	0.0118741	0.000350697	-0.046195
4.78782	0.0175104	0.00591908	0.0291116	0.0059092	*		4.78782	0.0132125	0.00685309	0.0266443	-0.00021931			4.62208	0.0352092	0.00981822	0.0544525	0.0159658	*	*	4.78782	-0.0225521	0.0119707	0.000910037	-0.0460143
4.88798	0.018134	0.00595708	0.0298097	0.00645837	*		4.88798	0.0139064	0.00689285	0.0274162	0.000396695	*		4.71465	0.0355427	0.00989749	0.0549415	0.016144	*	*	4.88798	-0.0221049	0.0120616	0.00153549	-0.0457453
4.98813	0.018757	0.00598827	0.0304938	0.00702019	*		4.98813	0.0146098	0.00692546	0.0281835	0.00103619	*		4.80722	0.0358175	0.00997702	0.0553721	0.0162629	*	*	4.98813	-0.0215857	0.0121454	0.00221897	-0.0453903
5.08828	0.0193785	0.00601291	0.0311636	0.00759338	*		5.08828	0.0153213	0.00695143	0.0289458	0.00169674	*		4.89979	0.0360362	0.0100547	0.055743	0.0163295	*	*	5.08828	-0.0209996	0.0122213	0.0029538	-0.044953
5.18843	0.0199978	0.00603149	0.0318193	0.00817629	*	*	5.18843	0.0160393	0.00697144	0.029703	0.0023755	*		4.99236	0.036202	0.0101289	0.0560543	0.0163497	*	*	5.18843	-0.0203519	0.0122892	0.00373445	-0.0444382
5.28858	0.0206142	0.00604463	0.0324614	0.00876695	*	*	5.28858	0.0167623	0.00698632	0.0304552	0.00306937	*		5.08493	0.0363176	0.0101987	0.0563068	0.0163284	*	*	5.28858	-0.0196476	0.0123492	0.00455632	-0.0438515
5.38874	0.021227	0.00605308	0.0330908	0.00936314	*	*	5.38874	0.0174889	0.00699704	0.0312029	0.00377497	*		5.1775	0.036386	0.0102636	0.0565023	0.0162697	*	*	5.38874	-0.018892	0.0124021	0.00541558	-0.0431996
5.48889	0.0218354	0.00605771	0.0337083	0.00996248	*	*	5.48889	0.0182176	0.00700463	0.0319465	0.0044888	*		5.27007	0.0364101	0.0103233	0.0566434	0.0161769	*	*	5.48889	-0.0180902	0.0124488	0.00630894	-0.0424893
5.58904	0.0224387	0.00605941	0.0343149	0.0105624	*	*	5.58904	0.0189469	0.00701019	0.0326867	0.00520722	*		5.36264	0.0363929	0.0103778	0.056733	0.0160527	*	*	5.58904	-0.0172474	0.0124905	0.00723357	-0.0417283
5.68919	0.0230361	0.00605916	0.0349119	0.0111604	*	*	5.68919	0.0196754	0.00701485	0.0334242	0.00592655	*		5.45521	0.0363371	0.0104276	0.0567748	0.0158994	*	*	5.68919	-0.0163687	0.0125286	0.00818689	-0.0409243
5.78935	0.0236271	0.00605792	0.0355004	0.0117538	*	*	5.78935	0.0204015	0.00701971	0.0341599	0.00664312	*		5.54778	0.0362458	0.010473	0.0567725	0.015719	*	*	5.78935	-0.0154594	0.0125645	0.00916652	-0.0400853
5.8895	0.0242107	0.00605666	0.0360815	0.0123398	*	*	5.8895	0.0211238	0.00702588	0.0348943	0.0073533	*		5.64035	0.0361217	0.0105149	0.0567305	0.015513	*	*	5.8895	-0.0145245	0.0125995	0.0101701	-0.0392191
5.98965	0.0247863	0.00605634	0.0366565	0.0129161	*	*	5.98965	0.0218407	0.00703441	0.0356279	0.00805356	*		5.73292	0.035968	0.0105538	0.056653	0.015283	*	*	5.98965	-0.0135692	0.0126352	0.0111953	-0.0383338
6.0898	0.0253531	0.00605785	0.0372263	0.0134799	*	*	6.0898	0.0225509	0.00704624	0.0363613	0.00874053	*		5.82549	0.0357873	0.0105905	0.0565444	0.0150303	*	*	6.0898	-0.0125988	0.0126729	0.0122396	-0.0374373
6.18995	0.0259104	0.00606201	0.0377918	0.0140291	*	*	6.18995	0.0232528	0.00706226	0.0370946	0.00941104	*	*	5.91806	0.0355828	0.010626	0.0564094	0.0147562	*	*	6.18995	-0.0116184	0.0127138	0.0133003	-0.036537
6.29011	0.0264575	0.00606958	0.0383537	0.0145614	*	*	6.29011	0.0239449	0.0070832	0.0378278	0.0100621	*	*	6.01063	0.0353572	0.010661	0.0562523	0.014462	*	*	6.29011	-0.010633	0.0127591	0.0143743	-0.0356403
6.39026	0.0269937	0.00608118	0.0389126	0.0150748	*	*	6.39026	0.0246259	0.00710966	0.0385605	0.0106912	*	*	6.1032	0.0351135	0.0106963	0.0560778	0.0141492	*		6.39026	-0.009648	0.0128095	0.0154582	-0.0347542
6.49041	0.0275182	0.00609732	0.0394687	0.0155677	*	*	6.49041	0.025294	0.00714212	0.0392923	0.0112957	*	*	6.19577	0.0348545	0.0107326	0.05589	0.0138191	*		6.49041	-0.00866844	0.0128659	0.0165482	-0.0338851
6.59056	0.0280303	0.00611839	0.0400221	0.0160384	*	*	6.59056	0.025948	0.00718085	0.0400222	0.0118738	*	*	6.28834	0.0345833	0.0107705	0.0556931	0.0134734	*		6.59056	-0.00769951	0.0129286	0.0176402	-0.0330392
6.69072	0.0285292	0.00614463	0.0405725	0.0164859	*	*	6.69072	0.0265863	0.00722597	0.040749	0.0124237	*	*	6.3809	0.0343026	0.0108107	0.0554913	0.013114	*		6.69072	-0.00674637	0.012998	0.0187293	-0.032222
6.79087	0.0290142	0.00617614	0.0411193	0.0169092	*	*	6.79087	0.0272075	0.00727745	0.041471	0.0129439	*	*	6.47347	0.0340155	0.0108536	0.0552881	0.0127429	*		6.79087	-0.0058142	0.013074	0.0198103	-0.0314387
6.89102	0.0294847	0.00621286	0.0416617	0.0173077	*	*	6.89102	0.02781	0.00733508	0.0421865	0.0134335	*	*	6.56604	0.0337248	0.0108994	0.0550872	0.0123624	*		6.89102	-0.00490815	0.0131563	0.0208777	-0.030694
6.99117	0.0299398	0.0062546	0.0421986	0.017681	*	*	6.99117	0.0283924	0.00739847	0.0428931	0.0138916	*	*	6.65861	0.0334334	0.0109484	0.0548918	0.011975	*		6.99117	-0.00403339	0.0132444	0.0219251	-0.0299919
7.09132	0.0303788	0.00630102	0.0427286	0.018029	*	*	7.09132	0.0289532	0.00746713	0.0435885	0.0143179	*	*	6.75118	0.0331442	0.0110005	0.0547048	0.0115836	*		7.09132	-0.00319508	0.0133376	0.0229461	-0.0293363
7.19148	0.030801	0.00635168	0.0432501	0.018352	*	*	7.19148	0.0294909	0.0075404	0.0442698	0.0147119	*	*	6.84375	0.0328602	0.0110558	0.0545291	0.0111914	*		7.19148	-0.0023984	0.013435	0.0239337	-0.0287305
7.29163	0.0312057	0.00640601	0.0437613	0.0186502	*	*	7.29163	0.030004	0.00761752	0.0449341	0.0150739	*	*	6.93632	0.0325843	0.0111139	0.054367	0.0108015	*		7.29163	-0.0016485	0.0135354	0.0248804	-0.0281774
7.39178	0.0315921	0.00646334	0.0442601	0.0189242	*	*	7.39178	0.0304911	0.00769765	0.0455782	0.0154039	*	*	7.02889	0.0323193	0.0111744	0.0542208	0.0104178	*		7.39178	-0.00095055	0.0136376	0.0257786	-0.0276797
7.49193	0.0319596	0.00652293	0.0447443	0.0191749	*	*	7.49193	0.0309506	0.00777985	0.0461988	0.0157024	*	*	7.12146	0.0320682	0.011237	0.0540924	0.010044	*		7.49193	-0.000309715	0.0137402	0.0266206	-0.02724
7.59209	0.0323073	0.00658397	0.0452116	0.0194029	*	*	7.59209	0.0313811	0.00786314	0.0467926	0.0159697	*	*	7.21403	0.0318339	0.011301	0.0539835	0.00968425	*		7.59209	0.00026884	0.0138418	0.0273982	-0.0268605
7.69224	0.0326345	0.00664563	0.0456597	0.0196093	*	*	7.69224	0.0317812	0.00794651	0.0473561	0.0162063	*	*	7.3066	0.0316192	0.0113657	0.0538956	0.00934284	*		7.69224	0.000779951	0.0139408	0.0281034	-0.0265435
7.79239	0.0329405	0.00670702	0.0460861	0.019795	*	*	7.79239	0.0321493	0.00802893	0.0478857	0.0164129	*	*	7.39917	0.0314272	0.0114303	0.0538301	0.00902421	*		7.79239	0.00121845	0.0140357	0.0287279	-0.026291
7.89254	0.0332247	0.00676727	0.0464883	0.0199611	*	*	7.89254	0.0324839	0.00810937	0.048378	0.0165898	*	*	7.49174	0.0312606	0.0114939	0.0537884	0.00873293	*		7.89254	0.00157918	0.014125	0.0292637	-0.0261053
7.99269	0.0334861	0.00682551	0.0468639	0.0201084	*	*	7.99269	0.0327836	0.00818685	0.0488295	0.0167376	*	*	7.58431	0.0311225	0.0115557	0.0537714	0.00847368	*		7.99269	0.00185696	0.0142073	0.0297029	-0.0259889
8.09285	0.0337242	0.00688092	0.0472106	0.0202379	*	*	8.09285	0.0330468	0.00826041	0.049237	0.0168567	*	*	7.67688	0.0310157	0.0116148	0.0537803	0.00825115	*		8.09285	0.00204665	0.0142814	0.0300376	-0.0259443
8.193	0.0339382	0.00693271	0.0475261	0.0203503	*	*	8.193	0.0332722	0.00832918	0.0495971	0.0169473	*	*	7.76945	0.0309432	0.0116702	0.0538162	0.00807009	*		8.193	0.00214306	0.0143459	0.0302606	-0.0259744
8.29315	0.0341273	0.00698017	0.0478082	0.0204464	*	*	8.29315	0.0334582	0.00839235	0.0499069	0.0170095	*	*	7.86202	0.0309078	0.0117209	0.0538803	0.00793516	*		8.29315	0.00214104	0.0144001	0.0303647	-0.0260826
8.3933	0.0342908	0.00702268	0.048055	0.0205267	*	*	8.3933	0.0336033	0.00844924	0.0501635	0.0170431	*	*	7.95459	0.0309124	0.0117663	0.0539738	0.00785095	*		8.3933	0.00203542	0.0144431	0.0303435	-0.0262726
8.49346	0.0344281	0.00705971	0.0482648	0.0205913	*	*	8.49346	0.0337061	0.00849928	0.0503644	0.0170478	*	*	8.04716	0.03096	0.0118053	0.054098	0.00782194	*		8.49346	0.00182103	0.0144748	0.0301911	-0.026549
8.59361	0.0345383	0.00709089	0.0484361	0.0206404	*	*	8.59361	0.0337651	0.00854207	0.0505072	0.0170229	*	*	8.13973	0.0310534	0.0118375	0.0542545	0.00785237	*		8.59361	0.00149272	0.014495	0.0299024	-0.0269169
8.69376	0.0346207	0.00711599	0.0485678	0.0206736	*	*	8.69376	0.0337788	0.00857739	0.0505901	0.0169674	*	*	8.2323	0.0311957	0.0118622	0.0544451	0.00794625	*		8.69376	0.00104531	0.0145043	0.0294731	-0.0273825
8.79391	0.0346746	0.00713497	0.0486589	0.0206903	*	*	8.79391	0.0337456	0.00860522	0.0506116	0.0168797	*	*	8.32487	0.0313896	0.011879	0.0546719	0.00810727	*		8.79391	0.00047364	0.0145037	0.0289003	-0.027953
8.89406	0.0346992	0.00714803	0.0487091	0.0206894	*	*	8.89406	0.0336642	0.0086258	0.0505705	0.016758	*	*	8.41743	0.0316381	0.0118877	0.0549375	0.00833872	*		8.89406	-0.000227451	0.0144948	0.0281819	-0.0286368
8.99422	0.0346939	0.00715558	0.0487186	0.0206693	*	*	8.99422	0.0335331	0.00863965	0.0504665	0.0165997	*	*	8.51	0.0319442	0.0118884	0.0552449	0.00864341	*		8.99422	-0.00106313	0.0144802	0.0273175	-0.0294438
9.09437	0.0346579	0.00715835	0.0486881	0.0206278	*	*	9.09437	0.0333508	0.00864761	0.0502997	0.0164018	*	*	8.60257	0.0323106	0.0118813	0.0555976	0.0090236	*		9.09437	-0.00203857	0.014463	0.0263084	-0.0303855
9.19452	0.0345905	0.00715743	0.0486188	0.0205622	*	*	9.19452	0.0331157	0.00865091	0.0500712	0.0161602	*	*	8.69514	0.0327404	0.0118673	0.0559998	0.00948087	*		9.19452	-0.00315892	0.0144475	0.0251576	-0.0314755
9.29467	0.0344909	0.00715424	0.048513	0.0204689	*	*	9.29467	0.0328264	0.00865122	0.0497825	0.0158703	*	*	8.78771	0.0332363	0.0118473	0.0564566	0.010016	*		9.29467	-0.00442936	0.014439	0.0238705	-0.0327292
9.39482	0.0343584	0.0071507	0.0483735	0.0203433	*	*	9.39482	0.0324815	0.00865068	0.0494365	0.0155265	*	*	8.88028	0.0338015	0.0118229	0.0569739	0.010629	*		9.39482	-0.00585505	0.0144439	0.0224545	-0.0341646
9.49498	0.0341923	0.00714916	0.0482044	0.0201802	*	*	9.49498	0.0320794	0.00865196	0.0490369	0.0151219	*	*	8.97285	0.0344386	0.0117962	0.0575587	0.0113186	*		9.49498	-0.00744115	0.0144701	0.0209197	-0.035802
9.59513	0.0339919	0.00715255	0.0480106	0.0199731	*	*	9.59513	0.0316187	0.00865835	0.0485887	0.0146486	*	*	9.06542	0.0351508	0.0117697	0.058219	0.0120826	*		9.59513	-0.00919282	0.0145265	0.0192786	-0.0376642
9.69528	0.0337563	0.00716435	0.0477982	0.0197144	*	*	9.69528	0.0310978	0.00867375	0.0480981	0.0140976	*	*	9.15799	0.0359408	0.0117469	0.0589643	0.0129173	*		9.69528	-0.0111152	0.0146233	0.0175459	-0.0397764
9.79543	0.0334849	0.00718863	0.0475744	0.0193955	*	*	9.79543	0.0305154	0.00870273	0.0475724	0.0134584	*	*	9.25056	0.0368116	0.0117318	0.0598054	0.0138177	*		9.79543	-0.0132136	0.0147718	0.0157386	-0.0421658
9.89559	0.033177	0.00723003	0.0473476	0.0190064	*	*	9.89559	0.0298699	0.00875048	0.0470205	0.0127192	*	*	9.34313	0.037766	0.0117293	0.060755	0.0147771	*		9.89559	-0.015493	0.0149842	0.0138755	-0.0448614
9.99574	0.0328318	0.00729373	0.0471272	0.0185364	*	*	9.99574	0.0291598	0.00882282	0.0464522	0.0118674	*	*	9.4357	0.0388071	0.011745	0.0618269	0.0157872	*	*	9.99574	-0.0179586	0.0152729	0.0119758	-0.047893
10.0959	0.0324486	0.0073853	0.0469235	0.0179736	*	*	10.0959	0.0283837	0.00892604	0.0458784	0.010889	*		9.52827	0.0399376	0.0117856	0.063037	0.0168383	*	*	10.0959	-0.0206157	0.0156506	0.010059	-0.0512903
10.196	0.0320266	0.00751064	0.0467472	0.017306	*	*	10.196	0.0275401	0.0090668	0.0453107	0.00976946	*		9.62084	0.0411606	0.0118583	0.0644023	0.0179188	*	*	10.196	-0.0234693	0.0161293	0.00814352	-0.0550821
10.2962	0.0315652	0.0076757	0.0466093	0.0165211	*	*	10.2962	0.0266274	0.00925189	0.0447608	0.00849406	*		9.71341	0.0424789	0.011971	0.0659415	0.0190162	*	*	10.2962	-0.0265246	0.0167199	0.00624578	-0.059295
10.3963	0.0310635	0.00788627	0.0465203	0.0156067	*	*	10.3963	0.0256443	0.00948801	0.0442404	0.00704815	*		9.80598	0.0438954	0.0121322	0.0676741	0.0201167	*	*	10.3963	-0.0297869	0.0174321	0.00437941	-0.0639532
10.4965	0.0305209	0.0081478	0.0464903	0.0145515	*	*	10.4965	0.0245892	0.0097815	0.0437606	0.00541781	*		9.89855	0.045413	0.0123507	0.0696198	0.0212062	*	*	10.4965	-0.0332612	0.0182738	0.00255479	-0.0690772
10.5967	0.0299367	0.00846514	0.046528	0.0133453	*	*	10.5967	0.0234607	0.0101381	0.0433311	0.00359029	*		9.99112	0.0470347	0.0126349	0.0717987	0.0222707	*	*	10.5967	-0.0369527	0.0192512	0.000778876	-0.0746843
10.6968	0.02931	0.00884241	0.0466408	0.0119792	*	*	10.6968	0.0222572	0.0105629	0.0429601	0.0015543	*		10.0837	0.0487633	0.0129933	0.0742298	0.0232969	*	*	10.6968	-0.0408667	0.0203688	-0.000944636	-0.0807887	*
10.797	0.0286402	0.00928292	0.0468344	0.010446	*		10.797	0.0209773	0.0110599	0.0426544	-0.000699693			10.1763	0.0506018	0.0134334	0.0769307	0.0242729	*	*	10.797	-0.0450081	0.0216296	-0.0026149	-0.0874014	*
10.8971	0.0279266	0.00978919	0.047113	0.00874009	*		10.8971	0.0196196	0.0116324	0.0424186	-0.00317945			10.2688	0.0525531	0.0139617	0.0799175	0.0251887	*	*	10.8971	-0.0493824	0.0230356	-0.0042334	-0.0945313	*
10.9973	0.0271683	0.010363	0.0474794	0.00685721	*		10.9973	0.0181825	0.0122826	0.042256	-0.00589106			10.3614	0.0546201	0.0145839	0.0832039	0.0260362	*	*	10.9973	-0.0539945	0.0245878	-0.0058033	-0.102186	*
11.0974	0.0263647	0.0110055	0.0479351	0.00479438	*		11.0974	0.0166645	0.0130123	0.0421681	-0.00883914			10.454	0.0568056	0.0153042	0.0868013	0.0268099	*	*	11.0974	-0.0588496	0.0262865	-0.00732897	-0.11037	*
11.1976	0.0255151	0.0117173	0.0484806	0.00254958	*		11.1976	0.0150642	0.0138223	0.0421554	-0.0120271			10.5465	0.0591126	0.016126	0.090719	0.0275063	*	*	11.1976	-0.063953	0.0281319	-0.00881544	-0.119091	*
11.2977	0.0246186	0.0124988	0.0491158	0.00012148	*		11.2977	0.01338	0.0147133	0.0422175	-0.0154574			10.6391	0.0615441	0.0170515	0.0949644	0.0281238	*	*	11.2977	-0.0693097	0.0301239	-0.0102681	-0.128351	*
11.3979	0.0236747	0.01335	0.0498402	-0.0024908			11.3979	0.0116106	0.0156853	0.0423533	-0.0191321			10.7317	0.0641028	0.0180821	0.0995431	0.0286626	*	*	11.3979	-0.074925	0.0322622	-0.0116922	-0.138158	*
11.498	0.0226825	0.0142709	0.0506529	-0.00528789			11.498	0.00975438	0.0167385	0.0425613	-0.0230525			10.8242	0.0667918	0.0192186	0.10446	0.029124	*	*	11.498	-0.080804	0.034547	-0.0130932	-0.148515	*
11.5982	0.0216413	0.0152613	0.0515529	-0.00827031			11.5982	0.00780992	0.0178727	0.0428398	-0.02722			10.9168	0.0696139	0.0204614	0.109717	0.0295104	*	*	11.5982	-0.0869519	0.0369783	-0.0144759	-0.159428	*
11.6983	0.0205504	0.0163212	0.0525394	-0.0114386			11.6983	0.00577571	0.0190879	0.0431872	-0.0316358			11.0094	0.0725721	0.0218104	0.11532	0.0298245	*	*	11.6983	-0.0933739	0.0395563	-0.015845	-0.170903	*
11.7985	0.019409	0.0174505	0.0536115	-0.0147934			11.7985	0.00365029	0.0203838	0.0436019	-0.0363013			11.102	0.0756692	0.0232657	0.121269	0.0300693	*		11.7985	-0.100075	0.0422816	-0.0172046	-0.182945	*
11.8986	0.0182165	0.0186493	0.0547685	-0.0183355			11.8986	0.00143216	0.0217606	0.0440822	-0.0412179			11.1945	0.0789082	0.024827	0.127568	0.0302482	*		11.8986	-0.107061	0.0451548	-0.0185587	-0.195562	*
sig*: significant at α=.05
sigadj*: significant at α=.0025 with Bonferroni correction

## Sheet: F2-Aff
Social-Emotional Unawareness (SRS) - Affective (CBCL)
ALL							MALE							FEMALE							SEX INTERACTION EFFECT
age	estimate	standard_error	upper	lower	sig	sigadj	age	estimate	standard_error	upper	lower	sig	sigadj	age	estimate	standard_error	upper	lower	sig	sigadj	age	estimate	standard_error	upper	lower	sig	sigadj
1.98356	0.0333288	0.0121854	0.0572116	0.0094459	*		1.98356	0.0348267	0.0134868	0.0612604	0.00839303	*		2.03014	-0.00329387	0.0311839	0.0578255	-0.0644132			1.98356	0.0111519	0.0321481	0.074161	-0.0518572
2.08371	0.0325715	0.0112489	0.054619	0.010524	*		2.08371	0.0336598	0.0124383	0.0580385	0.00928116	*		2.12271	0.00171263	0.0281727	0.0569301	-0.0535048			2.08371	0.00859581	0.029776	0.0669558	-0.0497641
2.18387	0.0319056	0.0103722	0.0522347	0.0115766	*		2.18387	0.0326129	0.0114571	0.0550684	0.0101574	*		2.21528	0.00640912	0.0254507	0.0562916	-0.0434734			2.18387	0.00621149	0.0275485	0.0602056	-0.0477826
2.28402	0.0313286	0.00955531	0.0500567	0.0126005	*		2.28402	0.0316825	0.0105435	0.0523475	0.0110176	*		2.30785	0.0108042	0.0230208	0.0559241	-0.0343156			2.28402	0.00399486	0.0254657	0.0539066	-0.0459169
2.38417	0.0308378	0.00879896	0.0480834	0.0135922	*	*	2.38417	0.0308656	0.00969832	0.049874	0.0118573	*		2.40042	0.0149065	0.0208856	0.0558415	-0.0260285			2.38417	0.00194189	0.0235279	0.0480558	-0.044172
2.48432	0.0304307	0.00810381	0.0463139	0.0145475	*	*	2.48432	0.0301589	0.00892234	0.0476464	0.0126715	*	*	2.49298	0.0187246	0.0190468	0.0560557	-0.0186065			2.48432	4.85e-05	0.0217361	0.0426506	-0.0425535
2.58447	0.0301047	0.00747072	0.0447471	0.0154624	*	*	2.58447	0.0295591	0.00821665	0.0456635	0.0134548	*	*	2.58555	0.0222671	0.0175032	0.0565727	-0.0120385			2.58447	-0.00168926	0.0200913	0.037689	-0.0410676
2.68463	0.0298574	0.00690063	0.0433824	0.0163324	*	*	2.68463	0.0290631	0.00758244	0.0439244	0.0142018	*	*	2.67812	0.0255427	0.0162483	0.0573887	-0.00630334			2.68463	-0.00327553	0.0185947	0.0331695	-0.0397205
2.78478	0.029686	0.00639443	0.0422189	0.0171532	*	*	2.78478	0.0286675	0.00702079	0.042428	0.014907	*	*	2.77069	0.0285598	0.0152682	0.0584849	-0.00136523			2.78478	-0.00471433	0.0172475	0.0290901	-0.0385187
2.88493	0.0295881	0.00595272	0.0412552	0.017921	*	*	2.88493	0.0283692	0.0065325	0.0411727	0.0155658	*	*	2.86326	0.0313273	0.0145403	0.0598257	0.00282884	*		2.88493	-0.00600969	0.0160503	0.0254483	-0.0374677
2.98508	0.0295612	0.00557558	0.0404891	0.0186332	*	*	2.98508	0.0281649	0.00611771	0.0401554	0.0161745	*	*	2.95583	0.0338535	0.0140334	0.0613584	0.00634866	*		2.98508	-0.00716567	0.0150032	0.0222401	-0.0365714
3.08524	0.0296025	0.00526222	0.0399163	0.0192888	*	*	3.08524	0.0280515	0.00577551	0.0393712	0.0167317	*	*	3.0484	0.0361473	0.0137098	0.063018	0.00927655	*		3.08524	-0.00818631	0.0141048	0.0194586	-0.0358312
3.18539	0.0297097	0.0050107	0.0395305	0.0198889	*	*	3.18539	0.0280255	0.00550358	0.0388123	0.0172387	*	*	3.14097	0.0382171	0.0135291	0.0647337	0.0117005	*		3.18539	-0.00907564	0.0133517	0.0170931	-0.0352444
3.28554	0.0298801	0.00481766	0.0393226	0.0204377	*	*	3.28554	0.0280839	0.00529793	0.0384677	0.0177002	*	*	3.23354	0.0400716	0.0134516	0.0664362	0.013707	*		3.28554	-0.00983773	0.012738	0.0151283	-0.0348038
3.38569	0.0301112	0.00467832	0.0392806	0.0209419	*	*	3.38569	0.0282234	0.00515288	0.0383229	0.018124	*	*	3.32611	0.0417193	0.0134413	0.0680637	0.0153749	*		3.38569	-0.0104766	0.0122553	0.0135434	-0.0344966
3.48584	0.0304004	0.00458665	0.0393901	0.0214107	*	*	3.48584	0.0284408	0.00506128	0.0383608	0.0185209	*	*	3.41868	0.043169	0.0134677	0.0695651	0.0167729	*		3.48584	-0.0109963	0.0118923	0.0123121	-0.0343048
3.586	0.0307452	0.00453576	0.0396351	0.0218553	*	*	3.586	0.0287328	0.00501509	0.0385622	0.0189034	*	*	3.51125	0.0444291	0.0135062	0.0709009	0.0179574	*		3.586	-0.0114009	0.0116354	0.011404	-0.0342058
3.68615	0.031143	0.0045184	0.0399989	0.0222871	*	*	3.68615	0.0290962	0.00500586	0.0389075	0.0192849	*	*	3.60382	0.0455084	0.0135383	0.0720429	0.0189739	*	*	3.68615	-0.0116944	0.0114695	0.0107854	-0.0341743
3.7863	0.0315912	0.00452744	0.0404648	0.0227176	*	*	3.7863	0.0295278	0.00502541	0.0393774	0.0196782	*	*	3.69639	0.0464154	0.01355	0.072973	0.0198578	*	*	3.7863	-0.0118809	0.011379	0.0104216	-0.0341834
3.88645	0.0320873	0.00455626	0.0410174	0.0231572	*	*	3.88645	0.0300243	0.00506623	0.039954	0.0200947	*	*	3.78896	0.0471587	0.0135323	0.0736814	0.020636	*	*	3.88645	-0.0119644	0.0113485	0.0102783	-0.0342071
3.98661	0.0326287	0.00459902	0.0416427	0.0236148	*	*	3.98661	0.0305826	0.00512176	0.040621	0.0205441	*	*	3.88153	0.0477469	0.0134791	0.0741656	0.0213283	*	*	3.98661	-0.011949	0.0113637	0.0103234	-0.0342213
4.08676	0.0332129	0.00465077	0.0423283	0.0240976	*	*	4.08676	0.0311993	0.00518649	0.0413646	0.021034	*	*	3.9741	0.0481887	0.0133878	0.0744284	0.0219491	*	*	4.08676	-0.0118386	0.0114116	0.0105277	-0.034205
4.18691	0.0338374	0.00470745	0.0430638	0.0246109	*	*	4.18691	0.0318712	0.00525597	0.0421728	0.0215697	*	*	4.06667	0.0484927	0.0132578	0.0744775	0.0225078	*	*	4.18691	-0.0116375	0.0114814	0.0108657	-0.0341406
4.28706	0.0344995	0.00476586	0.0438404	0.0251585	*	*	4.28706	0.0325952	0.00532674	0.0430354	0.022155	*	*	4.15924	0.0486673	0.0130906	0.0743245	0.0230102	*	*	4.28706	-0.0113495	0.0115639	0.0113153	-0.0340143
4.38721	0.0351966	0.00482358	0.0446507	0.0257426	*	*	4.38721	0.033368	0.0053962	0.0439443	0.0227916	*	*	4.25181	0.0487214	0.0128892	0.0739839	0.0234589	*	*	4.38721	-0.0109787	0.0116517	0.0118582	-0.0338157
4.48737	0.0359264	0.00487883	0.0454887	0.026364	*	*	4.48737	0.0341863	0.00546249	0.0448925	0.02348	*	*	4.34438	0.0486634	0.0126581	0.0734728	0.0238541	*	*	4.48737	-0.0105293	0.0117392	0.0124792	-0.0335377
4.58752	0.0366861	0.00493041	0.0463495	0.0270226	*	*	4.58752	0.0350469	0.00552437	0.0458744	0.0242193	*	*	4.43694	0.048502	0.0124026	0.0728107	0.0241934	*	*	4.58752	-0.0100051	0.0118221	0.0131657	-0.033176
4.68767	0.0374732	0.00497758	0.0472291	0.0277173	*	*	4.68767	0.0359466	0.00558115	0.0468854	0.0250077	*	*	4.52951	0.0482458	0.0121293	0.0720189	0.0244728	*	*	4.68767	-0.00941035	0.0118973	0.013908	-0.0327287
4.78782	0.0382852	0.00502	0.0481242	0.0284462	*	*	4.78782	0.0368821	0.00563255	0.0479217	0.0258425	*	*	4.62208	0.0479034	0.0118456	0.0711203	0.0246865	*	*	4.78782	-0.00874901	0.0119631	0.0146981	-0.0321962
4.88798	0.0391195	0.00505764	0.0490323	0.0292067	*	*	4.88798	0.0378503	0.00567863	0.0489802	0.0267204	*	*	4.71465	0.0474834	0.0115592	0.070139	0.0248278	*	*	4.88798	-0.00802512	0.0120182	0.0155301	-0.0315803
4.98813	0.0399736	0.00509073	0.0499513	0.029996	*	*	4.98813	0.0388479	0.00571976	0.0500584	0.0276373	*	*	4.80722	0.0469944	0.0112787	0.0691002	0.0248886	*	*	4.98813	-0.00724274	0.0120624	0.0163992	-0.0308847
5.08828	0.0408449	0.00511973	0.0508793	0.0308104	*	*	5.08828	0.0398716	0.00575653	0.0511542	0.028589	*	*	4.89979	0.0464451	0.0110125	0.0680293	0.0248609	*	*	5.08828	-0.00640591	0.0120961	0.0173021	-0.0301139
5.18843	0.0417308	0.00514525	0.0518153	0.0316463	*	*	5.18843	0.0409183	0.00578969	0.0522659	0.0295707	*	*	4.99236	0.0458439	0.0107694	0.0669515	0.0247363	*	*	5.18843	-0.00551867	0.0121201	0.0182362	-0.0292736
5.28858	0.0426287	0.00516803	0.0527579	0.0324996	*	*	5.28858	0.0419846	0.00582014	0.0533919	0.0305773	*	*	5.08493	0.0451996	0.0105572	0.0658914	0.0245079	*	*	5.28858	-0.00458508	0.0121355	0.0192001	-0.0283702
5.38874	0.0435362	0.00518892	0.0537063	0.0333661	*	*	5.38874	0.0430674	0.00584889	0.0545311	0.0316038	*	*	5.1775	0.0445208	0.0103832	0.0648715	0.0241701	*	*	5.38874	-0.00360917	0.012144	0.0201925	-0.0274109
5.48889	0.0444507	0.00520882	0.0546598	0.0342416	*	*	5.48889	0.0441635	0.00587698	0.0556822	0.0326448	*	*	5.27007	0.043816	0.0102531	0.0639118	0.0237202	*	*	5.48889	-0.00259499	0.0121472	0.021213	-0.026403
5.58904	0.0453696	0.00522865	0.0556175	0.0351216	*	*	5.58904	0.0452695	0.0059055	0.0568441	0.033695	*	*	5.36264	0.0430938	0.010171	0.0630287	0.023159	*	*	5.58904	-0.00154659	0.0121471	0.0222613	-0.0253545
5.68919	0.0462903	0.00524936	0.0565788	0.0360017	*	*	5.68919	0.0463824	0.00593552	0.0580158	0.0347489	*	*	5.45521	0.042363	0.0101387	0.0622344	0.0224916	*	*	5.68919	-0.000468007	0.0121458	0.0233373	-0.0242733
5.78935	0.0472103	0.00527188	0.057543	0.0368776	*	*	5.78935	0.0474987	0.00596809	0.059196	0.0358015	*	*	5.54778	0.041632	0.0101555	0.0615364	0.0217276	*	*	5.78935	0.000636713	0.0121453	0.024441	-0.0231676
5.8895	0.048127	0.00529707	0.0585091	0.0377449	*	*	5.8895	0.0486154	0.00600417	0.0603833	0.0368474	*	*	5.64035	0.0409095	0.0102187	0.0609378	0.0208812	*	*	5.8895	0.00176352	0.0121476	0.0255723	-0.0220453
5.98965	0.0490379	0.00532573	0.0594761	0.0385997	*	*	5.98965	0.0497291	0.00604466	0.0615764	0.0378818	*	*	5.73292	0.0402041	0.0103233	0.0604374	0.0199707	*	*	5.98965	0.00290838	0.0121546	0.026731	-0.0209143
6.0898	0.0499404	0.00535858	0.0604431	0.0394378	*	*	6.0898	0.0508367	0.00609031	0.0627735	0.0388999	*	*	5.82549	0.0395244	0.0104626	0.0600307	0.019018	*	*	6.0898	0.00406724	0.0121682	0.0279165	-0.0197821
6.18995	0.050832	0.00539621	0.0614084	0.0402556	*	*	6.18995	0.0519349	0.00614176	0.0639725	0.0398973	*	*	5.91806	0.038879	0.0106287	0.0597108	0.0180472	*	*	6.18995	0.00523605	0.01219	0.029128	-0.0186558
6.29011	0.0517101	0.0054391	0.0623705	0.0410497	*	*	6.29011	0.0530205	0.0061995	0.0651712	0.0408697	*	*	6.01063	0.0382765	0.0108127	0.059469	0.017084	*	*	6.29011	0.00641078	0.0122212	0.0303639	-0.0175423
6.39026	0.0525721	0.00548757	0.0633276	0.0418167	*	*	6.39026	0.0540902	0.00626383	0.0663671	0.0418133	*	*	6.1032	0.0377255	0.0110057	0.0592962	0.0161549	*	*	6.39026	0.00758738	0.0122629	0.0316223	-0.0164475
6.49041	0.0534155	0.00554183	0.0642773	0.0425538	*	*	6.49041	0.0551408	0.00633492	0.067557	0.0427246	*	*	6.19577	0.0372347	0.0111986	0.0591835	0.015286	*	*	6.49041	0.0087618	0.012316	0.0329007	-0.0153771
6.59056	0.0542378	0.00560189	0.0652173	0.0432583	*	*	6.59056	0.0561691	0.00641273	0.0687378	0.0436004	*	*	6.28834	0.0368127	0.0113828	0.0591226	0.0145027	*		6.59056	0.00993	0.0123807	0.0341958	-0.0143358
6.69072	0.0550363	0.00566765	0.0661447	0.0439279	*	*	6.69072	0.0571719	0.00649708	0.0699059	0.0444378	*	*	6.3809	0.0364679	0.0115505	0.0591065	0.0138294	*		6.69072	0.0110879	0.0124572	0.0355036	-0.0133278
6.79087	0.0558085	0.00573887	0.0670565	0.0445605	*	*	6.79087	0.0581459	0.00658763	0.0710574	0.0452343	*	*	6.47347	0.0362092	0.0116945	0.0591299	0.0132884	*		6.79087	0.0122315	0.0125452	0.0368197	-0.0123566
6.89102	0.0565519	0.00581515	0.0679493	0.0451544	*	*	6.89102	0.0590878	0.00668389	0.072188	0.0459876	*	*	6.56604	0.036045	0.0118088	0.0591898	0.0129002	*		6.89102	0.0133568	0.0126441	0.0381387	-0.0114251
6.99117	0.0572638	0.005896	0.0688198	0.0457079	*	*	6.99117	0.0599946	0.00678524	0.0732934	0.0466957	*	*	6.65861	0.0359836	0.0118888	0.0592853	0.012682	*		6.99117	0.0144597	0.0127529	0.0394548	-0.0105355
7.09132	0.0579418	0.0059808	0.069664	0.0462197	*	*	7.09132	0.0608628	0.00689095	0.0743688	0.0473568	*	*	6.75118	0.0360257	0.0119341	0.0594162	0.0126352	*		7.09132	0.0155361	0.0128704	0.0407616	-0.00968941
7.19148	0.0585833	0.00606886	0.0704781	0.0466885	*	*	7.19148	0.0616894	0.0070002	0.0754095	0.0479692	*	*	6.84375	0.036164	0.0119484	0.0595824	0.0127456	*		7.19148	0.016582	0.0129952	0.0420522	-0.00888814
7.29163	0.0591857	0.00615941	0.0712579	0.0471135	*	*	7.29163	0.062471	0.0071121	0.0764104	0.0485315	*	*	6.93632	0.0363911	0.0119365	0.0597862	0.0129959	*		7.29163	0.0175934	0.0131257	0.0433193	-0.00813244
7.39178	0.0597465	0.00625163	0.0719994	0.0474935	*	*	7.39178	0.0632044	0.0072257	0.0773665	0.0490423	*	*	7.02889	0.0366994	0.0119044	0.0600317	0.0133671	*		7.39178	0.0185662	0.0132599	0.0445552	-0.00742276
7.49193	0.060263	0.00634466	0.0726983	0.0478277	*	*	7.49193	0.0638864	0.00734	0.0782726	0.0495003	*	*	7.12146	0.0370816	0.0118587	0.0603241	0.013839	*		7.49193	0.0194964	0.0133961	0.0457522	-0.00675936
7.59209	0.0607329	0.00643761	0.0733503	0.0481154	*	*	7.59209	0.0645138	0.00745401	0.0791234	0.0499042	*	*	7.21403	0.0375301	0.0118061	0.0606696	0.0143905	*		7.59209	0.02038	0.013532	0.0469022	-0.00614233
7.69224	0.0611534	0.00652961	0.0739512	0.0483556	*	*	7.69224	0.0650834	0.00756674	0.0799139	0.0502529	*	*	7.3066	0.0380374	0.0117539	0.0610746	0.0150002	*		7.69224	0.0212128	0.0136658	0.0479972	-0.00557172
7.79239	0.061522	0.00661976	0.0744965	0.0485475	*	*	7.79239	0.0655918	0.00767718	0.0806388	0.0505448	*	*	7.39917	0.0385961	0.0117089	0.0615451	0.015647	*		7.79239	0.0219908	0.0137954	0.0490293	-0.00504764
7.89254	0.0618362	0.00670723	0.0749822	0.0486903	*	*	7.89254	0.0660359	0.00778439	0.0812931	0.0507788	*	*	7.49174	0.0391986	0.0116779	0.0620868	0.0163104	*		7.89254	0.0227101	0.0139188	0.0499904	-0.0045703
7.99269	0.0620935	0.0067912	0.075404	0.048783	*	*	7.99269	0.0664125	0.00788746	0.0818716	0.0509533	*	*	7.58431	0.0398376	0.0116667	0.0627038	0.0169713	*		7.99269	0.0233665	0.0140342	0.0508731	-0.00414015
8.09285	0.0622912	0.00687091	0.0757579	0.0488244	*	*	8.09285	0.0667182	0.00798555	0.0823696	0.0510669	*	*	7.67688	0.0405054	0.0116803	0.0633984	0.0176124	*		8.09285	0.023956	0.01414	0.0516699	-0.00375794
8.193	0.0624268	0.00694567	0.07604	0.0488135	*	*	8.193	0.06695	0.00807788	0.0827823	0.0511176	*	*	7.76945	0.0411947	0.0117227	0.0641706	0.0182187	*		8.193	0.0244746	0.0142347	0.052374	-0.00342485
8.29315	0.0624977	0.00701486	0.0762466	0.0487488	*	*	8.29315	0.0671044	0.00816379	0.0831052	0.0511037	*	*	7.86202	0.0418979	0.0117962	0.0650179	0.0187778	*		8.29315	0.0249181	0.0143169	0.0529788	-0.00314255
8.3933	0.0625014	0.00707797	0.076374	0.0486288	*	*	8.3933	0.0671784	0.0082427	0.0833338	0.051023	*	*	7.95459	0.0426075	0.0119019	0.0659347	0.0192803	*		8.3933	0.0252827	0.014386	0.0534788	-0.00291334
8.49346	0.0624354	0.00713461	0.0764189	0.0484518	*	*	8.49346	0.0671687	0.00831419	0.0834642	0.0508732	*	*	8.04716	0.0433161	0.0120391	0.0669124	0.0197198	*		8.49346	0.0255642	0.0144413	0.0538687	-0.00274027
8.59361	0.062297	0.0071845	0.0763783	0.0482156	*	*	8.59361	0.067072	0.00837797	0.0834926	0.0506515	*	*	8.13973	0.0440163	0.0122061	0.0679397	0.0200928	*		8.59361	0.0257586	0.0144828	0.0541444	-0.00262726
8.69376	0.0620837	0.00722755	0.0762494	0.047918	*	*	8.69376	0.0668852	0.00843393	0.0834154	0.050355	*	*	8.2323	0.0447004	0.0123994	0.0690027	0.0203981	*		8.69376	0.0258618	0.014511	0.0543029	-0.00257929
8.79391	0.061793	0.00726381	0.0760298	0.0475562	*	*	8.79391	0.0666049	0.00848215	0.0832296	0.0499802	*	*	8.32487	0.045361	0.0126146	0.0700852	0.0206368	*		8.79391	0.0258698	0.014527	0.0543422	-0.00260255
8.89406	0.0614223	0.00729356	0.0757174	0.0471272	*	*	8.89406	0.066228	0.00852296	0.0829326	0.0495233	*	*	8.41743	0.0459907	0.0128466	0.0711695	0.0208118	*		8.89406	0.0257786	0.0145325	0.0542619	-0.00270467
8.99422	0.060969	0.00731732	0.0753107	0.0466273	*	*	8.99422	0.0657512	0.00855692	0.0825224	0.0489799	*	*	8.51	0.0465819	0.0130894	0.0722368	0.0209271	*		8.99422	0.0255841	0.0145304	0.054063	-0.00289492
9.09437	0.0604306	0.00733587	0.0748086	0.0460526	*	*	9.09437	0.0651712	0.00858491	0.0819974	0.0483451	*	*	8.60257	0.0471272	0.013337	0.0732672	0.0209872	*		9.09437	0.0252822	0.0145241	0.0537488	-0.00318445
9.19452	0.0598045	0.00735031	0.0742109	0.0453982	*	*	9.19452	0.064485	0.00860816	0.0813567	0.0476133	*	*	8.69514	0.0476191	0.0135828	0.074241	0.0209972	*		9.19452	0.0248689	0.0145184	0.0533245	-0.00358657
9.29467	0.0590882	0.00736209	0.0735176	0.0446588	*	*	9.29467	0.0636892	0.00862826	0.0806002	0.0467781	*	*	8.78771	0.0480501	0.0138207	0.0751382	0.020962	*		9.29467	0.0243403	0.0145193	0.0527975	-0.00411699
9.39482	0.0582791	0.00737305	0.07273	0.0438282	*	*	9.39482	0.0627805	0.00864724	0.0797288	0.0458323	*	*	8.88028	0.0484127	0.0140447	0.0759397	0.0208857	*		9.39482	0.0236921	0.014534	0.0521783	-0.00479402
9.49498	0.0573746	0.00738547	0.0718499	0.0428994	*	*	9.49498	0.0617559	0.00866761	0.0787441	0.0447677	*	*	8.97285	0.0486995	0.014249	0.076627	0.020772	*		9.49498	0.0229205	0.0145713	0.0514796	-0.00563871
9.59513	0.0563723	0.0074021	0.0708801	0.0418644	*	*	9.59513	0.0606119	0.00869237	0.0776487	0.0435752	*	*	9.06542	0.0489029	0.0144287	0.0771826	0.0206231	*		9.59513	0.0220212	0.0146412	0.0507174	-0.00667493
9.69528	0.0552694	0.0074262	0.0698245	0.0407144	*	*	9.69528	0.0593455	0.00872511	0.0764464	0.0422446	*	*	9.15799	0.0490154	0.0145795	0.0775907	0.0204402	*		9.69528	0.0209904	0.0147551	0.0499099	-0.00792918
9.79543	0.0540636	0.00746154	0.0686879	0.0394392	*	*	9.79543	0.0579533	0.00876994	0.0751421	0.0407646	*	*	9.25056	0.0490297	0.014698	0.0778373	0.0202221	*		9.79543	0.0198239	0.0149258	0.049078	-0.0094302
9.89559	0.0527521	0.00751239	0.0674762	0.0380281	*	*	9.89559	0.0564322	0.00883154	0.0737417	0.0391227	*	*	9.34313	0.0489382	0.0147821	0.0779105	0.0199658	*		9.89559	0.0185177	0.0151667	0.0482438	-0.0112084
9.99574	0.0513326	0.00758352	0.066196	0.0364691	*	*	9.99574	0.0547789	0.00891511	0.0722522	0.0373056	*	*	9.4357	0.0487334	0.0148308	0.0778012	0.0196655	*		9.99574	0.0170678	0.0154915	0.0474305	-0.0132949
10.0959	0.0498023	0.00768005	0.0648549	0.0347497	*	*	10.0959	0.0529901	0.0090263	0.0706813	0.0352989	*	*	9.52827	0.0484078	0.0148452	0.0775038	0.0193118	*		10.0959	0.0154701	0.0159139	0.0466608	-0.0157206
10.196	0.0481587	0.00780739	0.0634609	0.0328566	*	*	10.196	0.0510627	0.00917105	0.0690376	0.0330878	*	*	9.62084	0.047954	0.0148282	0.0770167	0.0188913	*		10.196	0.0137205	0.0164469	0.0459558	-0.0185147
10.2962	0.0463994	0.00797104	0.0620224	0.0307764	*	*	10.2962	0.0489934	0.00935548	0.0673298	0.030657	*	*	9.71341	0.0473644	0.0147855	0.0763435	0.0183854	*		10.2962	0.0118151	0.0171019	0.0453343	-0.021704
10.3963	0.0445217	0.00817647	0.0605473	0.0284961	*	*	10.3963	0.046779	0.00958569	0.0655666	0.0279913	*	*	9.80598	0.0466317	0.014726	0.0754941	0.0177692	*		10.3963	0.00974977	0.017889	0.0448115	-0.0253119
10.4965	0.042523	0.00842884	0.0590432	0.0260028	*	*	10.4965	0.0444162	0.00986752	0.0637562	0.0250762	*	*	9.89855	0.0457482	0.0146624	0.074486	0.0170104	*		10.4965	0.00752047	0.0188159	0.0443989	-0.029358
10.5967	0.0404009	0.00873288	0.057517	0.0232848	*	*	10.5967	0.0419018	0.0102064	0.061906	0.0218977	*	*	9.99112	0.0447066	0.014612	0.0733455	0.0160676	*		10.5967	0.00512315	0.0198887	0.0441043	-0.033858
10.6968	0.0381527	0.00909272	0.0559741	0.0203313	*	*	10.6968	0.0392326	0.0106071	0.0600222	0.0184431	*	*	10.0837	0.0434993	0.0145971	0.072109	0.0148896	*		10.6968	0.00255379	0.0211116	0.0439317	-0.0388241
10.797	0.0357759	0.00951182	0.0544187	0.0171331	*	*	10.797	0.0364054	0.0110738	0.0581097	0.0147011	*		10.1763	0.0421188	0.0146454	0.0708233	0.0134144	*		10.797	-0.000191674	0.0224871	0.0438822	-0.0442656
10.8971	0.033268	0.00999292	0.0528537	0.0136822	*	*	10.8971	0.0334169	0.0116098	0.0561718	0.010662	*		10.2688	0.0405578	0.0147896	0.0695449	0.0115706	*		10.8971	-0.00311728	0.0240168	0.0439548	-0.0501894
10.9973	0.0306263	0.0105381	0.0512806	0.00997203	*		10.9973	0.0302639	0.0122178	0.0542103	0.00631742	*		10.3614	0.0388086	0.0150663	0.068338	0.00927912	*		10.9973	-0.00622708	0.0257014	0.0441467	-0.0566008
11.0974	0.0278484	0.0111488	0.0496996	0.00599713	*		11.0974	0.0269431	0.0128996	0.0522258	0.00166038	*		10.454	0.0368638	0.0155133	0.0672694	0.00645822	*		11.0974	-0.0095251	0.0275408	0.0444539	-0.0635041
11.1976	0.0249316	0.011826	0.0481101	0.00175308	*		11.1976	0.0234513	0.0136565	0.0502176	-0.00331496			10.5465	0.0347159	0.016167	0.0664026	0.00302926	*		11.1976	-0.0130154	0.0295351	0.0448723	-0.0709032
11.2977	0.0218734	0.0125702	0.0465106	-0.00276381			11.2977	0.0197854	0.0144895	0.0481843	-0.00861352			10.6391	0.0323575	0.0170587	0.0657921	-0.00107701			11.2977	-0.016702	0.0316839	0.0453973	-0.0788014
11.3979	0.0186713	0.0133819	0.0448993	-0.00755668			11.3979	0.015942	0.015399	0.0461235	-0.0142395			10.7317	0.0297811	0.018213	0.0654779	-0.0059158			11.3979	-0.020589	0.0339871	0.0460245	-0.0872025
11.498	0.0153227	0.014261	0.0432736	-0.0126283			11.498	0.0119179	0.0163853	0.0440325	-0.0201967			10.8242	0.0269791	0.0196461	0.0654848	-0.0115266			11.498	-0.0246804	0.0364446	0.0467496	-0.0961104
11.5982	0.011825	0.0152075	0.0416312	-0.0179812			11.5982	0.00770995	0.0174485	0.0419084	-0.0264885			10.9168	0.0239441	0.0213671	0.0658227	-0.0179346			11.5982	-0.0289803	0.0390564	0.0475689	-0.105529
11.6983	0.00817565	0.0162215	0.0399693	-0.023618			11.6983	0.00331485	0.0185886	0.0397479	-0.0331182			11.0094	0.0206686	0.0233791	0.0664908	-0.0251537			11.6983	-0.0334927	0.0418231	0.048479	-0.115464
11.7985	0.00437215	0.017303	0.0382854	-0.0295411			11.7985	-0.00127062	0.0198057	0.0375479	-0.0400891			11.102	0.0171451	0.025682	0.0674809	-0.0331908			11.7985	-0.0382216	0.044745	0.049477	-0.12592
11.8986	0.00041191	0.0184519	0.0365769	-0.0357531			11.8986	-0.00604969	0.0210998	0.0353052	-0.0474045			11.1945	0.0133661	0.0282735	0.0687812	-0.042049			11.8986	-0.0431711	0.0478229	0.0505602	-0.136902
sig*: significant at α=.05
sigadj*: significant at α=.0025 with Bonferroni correction

## Sheet: F2-ADHD
Social-Emotional Unawareness (SRS) - ADHD (CBCL)
ALL							MALE							FEMALE							SEX INTERACTION EFFECT
age	estimate	standard_error	upper	lower	sig	sigadj	age	estimate	standard_error	upper	lower	sig	sigadj	age	estimate	standard_error	upper	lower	sig	sigadj	age	estimate	standard_error	upper	lower	sig	sigadj
1.98356	0.0700822	0.0168831	0.103172	0.036992	*	*	1.98356	0.0777048	0.0186003	0.114161	0.0412489	*	*	2.03014	0.0362008	0.0384175	0.111498	-0.0390961			1.98356	0.0421421	0.0434493	0.127301	-0.0430169
2.08371	0.0680137	0.0156455	0.0986783	0.0373491	*	*	2.08371	0.0748522	0.0172591	0.108679	0.041025	*	*	2.12271	0.0374055	0.0356106	0.107201	-0.03239			2.08371	0.037944	0.0401078	0.116554	-0.0406659
2.18387	0.0660581	0.0144811	0.0944406	0.0376757	*	*	2.18387	0.0721609	0.0159981	0.103517	0.0408052	*	*	2.21528	0.0385273	0.0329518	0.103112	-0.026057			2.18387	0.0340051	0.0369552	0.106436	-0.0384258
2.28402	0.0642129	0.0133902	0.0904572	0.0379687	*	*	2.28402	0.0696271	0.0148175	0.0986689	0.0405853	*	*	2.30785	0.0395684	0.0304414	0.0992325	-0.0200956			2.28402	0.030319	0.0339918	0.0969417	-0.0363036
2.38417	0.0624755	0.0123732	0.0867266	0.0382245	*	*	2.38417	0.0672471	0.0137178	0.0941335	0.0403607	*	*	2.40042	0.0405307	0.02808	0.0955665	-0.0145052			2.38417	0.0268796	0.0312183	0.0880665	-0.0343072
2.48432	0.0608434	0.0114309	0.0832475	0.0384392	*	*	2.48432	0.0650171	0.0126996	0.0899079	0.0401263	*	*	2.49298	0.0414162	0.0258689	0.0921183	-0.00928597			2.48432	0.0236806	0.0286366	0.0798073	-0.0324461
2.58447	0.0593139	0.0105642	0.0800194	0.0386084	*	*	2.58447	0.0629334	0.0117637	0.0859899	0.039877	*	*	2.58555	0.0422269	0.0238099	0.0888934	-0.00443963			2.58447	0.0207156	0.0262489	0.0721625	-0.0307314
2.68463	0.0578845	0.00977413	0.0770415	0.0387276	*	*	2.68463	0.0609924	0.0109109	0.0823774	0.0396073	*	*	2.67812	0.0429649	0.0219054	0.0858987	3.11e-05	*		2.68463	0.0179783	0.0240585	0.0651321	-0.0291755
2.78478	0.0565527	0.00906178	0.0743134	0.0387919	*	*	2.78478	0.0591902	0.0101422	0.0790685	0.0393119	*	*	2.77069	0.0436322	0.0201585	0.0831422	0.00412232	*		2.78478	0.0154625	0.0220692	0.0587174	-0.0277924
2.88493	0.0553158	0.00842809	0.0718346	0.0387971	*	*	2.88493	0.0575232	0.00945804	0.0760606	0.0389857	*	*	2.86326	0.0442309	0.0185727	0.0806326	0.00782911	*		2.88493	0.0131619	0.0202855	0.0529206	-0.0265969
2.98508	0.0541713	0.00787364	0.0696034	0.0387393	*	*	2.98508	0.0559876	0.00885869	0.0733503	0.0386248	*	*	2.95583	0.0447629	0.0171517	0.0783796	0.0111461	*		2.98508	0.0110701	0.0187114	0.0477438	-0.0256036
3.08524	0.0531167	0.00739833	0.0676172	0.0386162	*	*	3.08524	0.0545796	0.00834355	0.0709327	0.0382266	*	*	3.0484	0.0452302	0.0158992	0.0763921	0.0140683	*		3.08524	0.009181	0.0173505	0.0431873	-0.0248253
3.18539	0.0521494	0.00700103	0.0658711	0.0384276	*	*	3.18539	0.0532957	0.00791096	0.0688009	0.0377905	*	*	3.14097	0.0456349	0.0148178	0.0746774	0.0165925	*		3.18539	0.00748817	0.016204	0.0392474	-0.024271
3.28554	0.0512667	0.00667921	0.0643577	0.0381757	*	*	3.28554	0.052132	0.00755787	0.0669451	0.0373188	*	*	3.23354	0.0459791	0.0139085	0.0732393	0.0187189	*	*	3.28554	0.00598538	0.0152698	0.0359136	-0.0239428
3.38569	0.0504662	0.0064288	0.0630664	0.037866	*	*	3.38569	0.0510848	0.00727972	0.0653528	0.0368168	*	*	3.32611	0.0462647	0.0131693	0.0720761	0.0204533	*	*	3.38569	0.00466631	0.014541	0.0331661	-0.0238335
3.48584	0.0497452	0.00624406	0.0619834	0.0375071	*	*	3.48584	0.0501504	0.0070704	0.0640081	0.0362927	*	*	3.41868	0.0464937	0.0125945	0.0711785	0.021809	*	*	3.48584	0.00352469	0.0140049	0.0309738	-0.0239244
3.586	0.0491013	0.00611786	0.0610921	0.0371105	*	*	3.586	0.049325	0.00692247	0.0628928	0.0357573	*	*	3.51125	0.0466683	0.0121738	0.0705285	0.0228081	*	*	3.586	0.00255423	0.0136433	0.0292945	-0.0241861
3.68615	0.0485318	0.00604206	0.060374	0.0366896	*	*	3.68615	0.048605	0.00682758	0.0619869	0.0352232	*	*	3.60382	0.0467903	0.0118928	0.0700998	0.0234809	*	*	3.68615	0.00174864	0.013433	0.0280768	-0.0245796
3.7863	0.0480342	0.00600805	0.0598097	0.0362586	*	*	3.7863	0.0479866	0.00677696	0.0612692	0.034704	*	*	3.69639	0.0468619	0.0117335	0.0698591	0.0238647	*	*	3.7863	0.00110162	0.0133482	0.0272637	-0.0250604
3.88645	0.0476058	0.00600729	0.0593799	0.0358318	*	*	3.88645	0.0474661	0.00676192	0.0607192	0.034213	*	*	3.78896	0.046885	0.0116757	0.0697691	0.024001	*	*	3.88645	0.000606901	0.0133623	0.0267966	-0.0255828
3.98661	0.0472443	0.00603174	0.0590663	0.0354223	*	*	3.98661	0.0470398	0.00677425	0.0603171	0.0337625	*	*	3.88153	0.0468617	0.0116988	0.0697909	0.0239325	*	*	3.98661	0.000258182	0.0134499	0.0266195	-0.0261032
4.08676	0.0469468	0.00607419	0.058852	0.0350417	*	*	4.08676	0.0467039	0.00680658	0.0600445	0.0333632	*	*	3.9741	0.046794	0.0117828	0.0698878	0.0237003	*	*	4.08676	4.91767e-05	0.0135881	0.0266813	-0.026583
4.18691	0.046711	0.0061284	0.0587225	0.0346996	*	*	4.18691	0.0464546	0.00685247	0.0598852	0.033024	*	*	4.06667	0.046684	0.0119095	0.0700262	0.0233417	*	*	4.18691	-2.64032e-05	0.0137572	0.0269372	-0.02699
4.28706	0.0465343	0.00618917	0.0586648	0.0344037	*	*	4.28706	0.0462884	0.00690653	0.0598249	0.0327519	*	*	4.15924	0.0465335	0.0120635	0.0701775	0.0228896	*	*	4.28706	2.51537e-05	0.0139412	0.0273493	-0.027299
4.38721	0.046414	0.00625228	0.0586682	0.0341597	*	*	4.38721	0.0462014	0.00696435	0.0598513	0.0325515	*	*	4.25181	0.0463448	0.0122314	0.0703178	0.0223717	*	*	4.38721	0.000197559	0.014127	0.027886	-0.0274909
4.48737	0.0463476	0.00631441	0.0587236	0.0339716	*	*	4.48737	0.0461899	0.00702244	0.0599537	0.0324262	*	*	4.34438	0.0461197	0.0124026	0.0704285	0.021811	*	*	4.48737	0.000484523	0.0143049	0.0285216	-0.0275526
4.58752	0.0463325	0.00637304	0.0588235	0.0338416	*	*	4.58752	0.0462503	0.00707816	0.0601232	0.0323773	*	*	4.43694	0.0458604	0.0125689	0.0704949	0.0212259	*	*	4.58752	0.000879759	0.0144674	0.0292354	-0.0274759
4.68767	0.0463662	0.00642634	0.0589616	0.0337708	*	*	4.68767	0.0463787	0.00712957	0.0603524	0.032405	*	*	4.52951	0.0455688	0.0127236	0.0705066	0.020631	*	*	4.68767	0.00137698	0.0146093	0.0300107	-0.0272567
4.78782	0.0464462	0.00647305	0.0591331	0.0337592	*	*	4.78782	0.0465714	0.00717535	0.0606349	0.032508	*	*	4.62208	0.0452469	0.0128621	0.0704562	0.0200377	*	*	4.78782	0.00196989	0.014727	0.0308344	-0.0268946
4.88798	0.0465697	0.00651243	0.0593339	0.0338056	*	*	4.88798	0.0468248	0.00721472	0.0609654	0.0326842	*	*	4.71465	0.0448969	0.012981	0.0703392	0.0194546	*	*	4.88798	0.0026522	0.0148187	0.0316962	-0.0263918
4.98813	0.0467344	0.00654411	0.0595606	0.0339081	*	*	4.98813	0.0471351	0.0072473	0.0613395	0.0329306	*	*	4.80722	0.0445206	0.013078	0.0701531	0.0188882	*	*	4.98813	0.00341764	0.0148832	0.0325883	-0.025753
5.08828	0.0469375	0.00656809	0.0598107	0.0340643	*	*	5.08828	0.0474985	0.00727315	0.0617536	0.0332434	*	*	4.89979	0.0441202	0.0131519	0.0698976	0.0183429	*	*	5.08828	0.0042599	0.014921	0.0335044	-0.0249846
5.18843	0.0471766	0.00658465	0.0600823	0.0342709	*	*	5.18843	0.0479114	0.00729257	0.0622046	0.0336182	*	*	4.99236	0.0436977	0.0132022	0.0695736	0.0178217	*	*	5.18843	0.0051727	0.0149327	0.0344402	-0.0240948
5.28858	0.047449	0.0065943	0.0603736	0.0345244	*	*	5.28858	0.04837	0.00730615	0.0626898	0.0340502	*	*	5.08493	0.043255	0.0132291	0.0691835	0.0173264	*		5.28858	0.00614975	0.01492	0.0353925	-0.023093
5.38874	0.0477523	0.00659773	0.0606836	0.034821	*	*	5.38874	0.0488706	0.00731469	0.0632071	0.034534	*	*	5.1775	0.0427942	0.0132332	0.0687307	0.0168577	*		5.38874	0.00718476	0.0148851	0.036359	-0.0219895
5.48889	0.0480838	0.00659581	0.0610113	0.0351562	*	*	5.48889	0.0494094	0.00731914	0.0637547	0.0350642	*	*	5.27007	0.0423174	0.0132156	0.0682195	0.0164153	*		5.48889	0.00827145	0.0148304	0.0373385	-0.0207956
5.58904	0.048441	0.0065895	0.0613562	0.0355258	*	*	5.58904	0.0499828	0.00732058	0.0643309	0.0356347	*	*	5.36264	0.0418265	0.0131779	0.0676547	0.0159982	*		5.58904	0.00940352	0.0147589	0.0383305	-0.0195235
5.68919	0.0488212	0.00657989	0.0617176	0.0359249	*	*	5.68919	0.050587	0.00732019	0.0649343	0.0362397	*	*	5.45521	0.0413235	0.0131219	0.067042	0.0156051	*		5.68919	0.0105747	0.0146739	0.0393349	-0.0181856
5.78935	0.0492221	0.0065681	0.0620953	0.0363488	*	*	5.78935	0.0512182	0.00731921	0.0655636	0.0368729	*	*	5.54778	0.0408106	0.0130497	0.0663875	0.0152337	*		5.78935	0.0117787	0.0145786	0.0403522	-0.0167949
5.8895	0.0496408	0.0065553	0.062489	0.0367927	*	*	5.8895	0.0518729	0.00731889	0.0662176	0.0375281	*	*	5.64035	0.0402897	0.0129635	0.0656977	0.0148817	*		5.8895	0.0130091	0.0144767	0.0413829	-0.0153646
5.98965	0.050075	0.00654267	0.0628984	0.0372516	*	*	5.98965	0.0525471	0.00732049	0.066895	0.0381992	*	*	5.73292	0.0397628	0.0128659	0.0649794	0.0145462	*		5.98965	0.0142599	0.0143718	0.0424281	-0.0139084
6.0898	0.0505221	0.00653137	0.0633233	0.0377208	*	*	6.0898	0.0532373	0.00732521	0.0675944	0.0388801	*	*	5.82549	0.039232	0.0127594	0.0642399	0.0142241	*		6.0898	0.0155245	0.0142676	0.0434885	-0.0124395
6.18995	0.0509794	0.00652252	0.0637633	0.0381955	*	*	6.18995	0.0539396	0.00733421	0.0683144	0.0395648	*	*	5.91806	0.0386993	0.0126467	0.0634864	0.0139122	*		6.18995	0.0167969	0.0141677	0.044565	-0.0109713
6.29011	0.0514444	0.00651716	0.0642178	0.038671	*	*	6.29011	0.0546504	0.00734852	0.0690533	0.0402476	*	*	6.01063	0.0381667	0.0125307	0.0627263	0.013607	*		6.29011	0.0180705	0.0140754	0.0456578	-0.00951675
6.39026	0.0519145	0.00651625	0.0646862	0.0391429	*	*	6.39026	0.0553659	0.00736907	0.069809	0.0409228	*	*	6.1032	0.0376362	0.012414	0.0619672	0.0133052	*		6.39026	0.0193393	0.013994	0.0467671	-0.00808851
6.49041	0.0523873	0.00652061	0.0651674	0.0396071	*	*	6.49041	0.0560824	0.00739662	0.0705796	0.0415853	*	*	6.19577	0.0371099	0.0122995	0.0612164	0.0130034	*		6.49041	0.0205968	0.0139264	0.0478922	-0.0066985
6.59056	0.05286	0.00653094	0.0656604	0.0400596	*	*	6.59056	0.0567962	0.00743178	0.0713622	0.0422302	*	*	6.28834	0.0365898	0.0121897	0.0604811	0.0126984	*		6.59056	0.0218369	0.0138751	0.0490316	-0.00535787
6.69072	0.0533302	0.00654778	0.0661636	0.0404968	*	*	6.69072	0.0575036	0.00747494	0.0721542	0.0428529	*	*	6.3809	0.0360778	0.0120873	0.0597685	0.0123872	*		6.69072	0.0230531	0.0138421	0.0501831	-0.00407689
6.79087	0.0537952	0.00657148	0.0666751	0.0409154	*	*	6.79087	0.0582007	0.00752633	0.072952	0.0434494	*	*	6.47347	0.0355761	0.0119945	0.059085	0.0120673	*		6.79087	0.0242393	0.0138289	0.0513434	-0.00286478
6.89102	0.0542526	0.00660224	0.0671927	0.0413124	*	*	6.89102	0.058884	0.00758595	0.0737521	0.0440158	*	*	6.56604	0.0350867	0.0119135	0.0584368	0.0117366	*		6.89102	0.0253891	0.0138363	0.0525078	-0.0017296
6.99117	0.0546997	0.00664004	0.0677139	0.0416855	*	*	6.99117	0.0595496	0.00765362	0.0745504	0.0445487	*	*	6.65861	0.0346115	0.0118461	0.0578294	0.0113936	*		6.99117	0.0264963	0.0138648	0.0536708	-0.000678249
7.09132	0.055134	0.00668471	0.0682357	0.0420322	*	*	7.09132	0.0601938	0.00772896	0.0753423	0.0450453	*	*	6.75118	0.0341526	0.0117937	0.0572679	0.0110374	*		7.09132	0.0275545	0.013914	0.0548253	0.000283578	*
7.19148	0.0555528	0.00673589	0.0687549	0.0423507	*	*	7.19148	0.060813	0.00781142	0.0761231	0.0455029	*	*	6.84375	0.0337121	0.0117574	0.0567562	0.0106679	*		7.19148	0.0285574	0.0139829	0.0559635	0.00115136	*
7.29163	0.0559537	0.00679306	0.0692679	0.0426396	*	*	7.29163	0.0614033	0.00790027	0.0768876	0.0459191	*	*	6.93632	0.0332919	0.0117379	0.0562978	0.010286	*		7.29163	0.0294989	0.0140703	0.0570761	0.00192166	*
7.39178	0.0563341	0.00685555	0.0697708	0.0428975	*	*	7.39178	0.0619611	0.00799464	0.0776304	0.0462919	*	*	7.02889	0.032894	0.0117354	0.0558949	0.00989316	*		7.39178	0.0303725	0.014174	0.058153	0.00259204	*
7.49193	0.0566914	0.00692258	0.0702594	0.0431234	*	*	7.49193	0.0624827	0.00809356	0.0783458	0.0466196	*	*	7.12146	0.0325206	0.0117495	0.0555492	0.00949193	*		7.49193	0.0311721	0.0142917	0.0591832	0.0031609	*
7.59209	0.0570231	0.00699324	0.0707296	0.0433166	*	*	7.59209	0.0629643	0.00819593	0.079028	0.0469005	*	*	7.21403	0.0321735	0.0117798	0.0552614	0.00908563	*		7.59209	0.0318912	0.0144206	0.0601551	0.00362733	*
7.69224	0.0573265	0.00706654	0.0711767	0.0434763	*	*	7.69224	0.0634021	0.00830061	0.079671	0.0471332	*	*	7.3066	0.0318549	0.011825	0.0550314	0.00867842	*		7.69224	0.0325237	0.0145578	0.0610564	0.00399096	*
7.79239	0.0575991	0.00714145	0.0715961	0.0436021	*	*	7.79239	0.0637925	0.00840636	0.0802686	0.0473163	*	*	7.39917	0.0315668	0.0118837	0.0548584	0.00827515	*		7.79239	0.0330632	0.0147	0.0618746	0.00425177	*
7.89254	0.0578384	0.00721686	0.0719832	0.0436936	*	*	7.89254	0.0641317	0.00851195	0.0808148	0.0474486	*	*	7.49174	0.0313111	0.0119542	0.0547409	0.00788136	*		7.89254	0.0335035	0.0148439	0.062597	0.00440993	*
7.99269	0.0580417	0.00729169	0.0723331	0.0437503	*	*	7.99269	0.064416	0.00861614	0.0813034	0.0475287	*	*	7.58431	0.03109	0.0120344	0.0546769	0.00750307	*		7.99269	0.0338382	0.0149862	0.0632107	0.00446567	*
8.09285	0.0582065	0.00736481	0.0726413	0.0437718	*	*	8.09285	0.0646417	0.00871766	0.0817281	0.0475554	*	*	7.67688	0.0309054	0.012122	0.054664	0.00714677	*		8.09285	0.034061	0.0151237	0.063703	0.00441907	*
8.193	0.0583303	0.00743516	0.072903	0.0437577	*	*	8.193	0.0648051	0.00881533	0.0820828	0.0475274	*	*	7.76945	0.0307593	0.0122146	0.0546994	0.00681921	*		8.193	0.0341658	0.0152533	0.0640617	0.00426996	*
8.29315	0.0584105	0.00750171	0.0731136	0.0437074	*	*	8.29315	0.0649024	0.00890796	0.0823617	0.0474431	*	*	7.86202	0.0306538	0.0123097	0.0547803	0.00652733	*		8.29315	0.0341462	0.0153719	0.0642746	0.00401777	*
8.3933	0.0584445	0.00756347	0.0732686	0.0436203	*	*	8.3933	0.0649299	0.00899447	0.0825587	0.047301	*	*	7.95459	0.0305909	0.0124047	0.0549037	0.00627813	*		8.3933	0.0339958	0.015477	0.0643303	0.00366137	*
8.49346	0.0584297	0.00761957	0.0733637	0.0434956	*	*	8.49346	0.0648838	0.00907385	0.0826682	0.0470994	*	*	8.04716	0.0305726	0.0124972	0.0550667	0.00607856	*		8.49346	0.0337085	0.0155664	0.064218	0.00319897	*
8.59361	0.0583635	0.00766923	0.073395	0.0433321	*	*	8.59361	0.0647605	0.00914518	0.0826847	0.0468363	*	*	8.13973	0.030601	0.0125847	0.0552666	0.00593542	*		8.59361	0.0332779	0.015638	0.0639279	0.00262789	*
8.69376	0.0582435	0.00771178	0.0733583	0.0431287	*	*	8.69376	0.0645562	0.00920769	0.082603	0.0465095	*	*	8.2323	0.0306781	0.0126649	0.0555009	0.00585526	*		8.69376	0.0326977	0.0156907	0.063451	0.00194446	*
8.79391	0.0580671	0.00774673	0.0732504	0.0428838	*	*	8.79391	0.0642672	0.00926075	0.082418	0.0461165	*	*	8.32487	0.0308058	0.0127357	0.0557674	0.00584423	*		8.79391	0.0319617	0.0157237	0.0627796	0.0011438	*
8.89406	0.0578316	0.00777376	0.0730679	0.0425953	*	*	8.89406	0.0638898	0.00930389	0.0821251	0.0456545	*	*	8.41743	0.0309863	0.0127952	0.0560645	0.00590808	*		8.89406	0.0310636	0.015737	0.0619076	0.000219554	*
8.99422	0.0575345	0.00779276	0.072808	0.042261	*	*	8.99422	0.0634202	0.00933685	0.0817201	0.0451203	*	*	8.51	0.0312215	0.0128418	0.056391	0.00605193	*		8.99422	0.029997	0.0157316	0.0608303	-0.000836304
9.09437	0.0571732	0.00780385	0.0724685	0.041878	*	*	9.09437	0.0628547	0.00935962	0.0811993	0.0445102	*	*	8.60257	0.0315134	0.0128743	0.0567466	0.00628024	*		9.09437	0.0287557	0.0157092	0.0595452	-0.00203383
9.19452	0.0567453	0.00780746	0.0720476	0.0414429	*	*	9.19452	0.0621897	0.00937245	0.0805593	0.04382	*	*	8.69514	0.0318642	0.0128918	0.0571317	0.00659666	*		9.19452	0.0273334	0.0156732	0.0580522	-0.00338546
9.29467	0.056248	0.00780435	0.0715443	0.0409518	*	*	9.29467	0.0614212	0.00937589	0.0797976	0.0430448	*	*	8.78771	0.0322757	0.0128941	0.0575476	0.00700384	*		9.29467	0.0257238	0.0156279	0.0563539	-0.00490637
9.39482	0.0556789	0.00779565	0.0709581	0.0403997	*	*	9.39482	0.0605457	0.00937089	0.0789123	0.0421791	*	*	8.88028	0.0327501	0.0128813	0.0579969	0.00750332	*		9.39482	0.0239206	0.0155796	0.0544561	-0.00661496
9.49498	0.0550354	0.00778296	0.0702897	0.039781	*	*	9.49498	0.0595594	0.0093588	0.0779024	0.0412165	*	*	8.97285	0.0332894	0.0128544	0.0584835	0.00809525	*		9.49498	0.0219175	0.0155364	0.0523683	-0.00853329
9.59513	0.0543148	0.00776836	0.0695405	0.0390891	*	*	9.59513	0.0584586	0.00934147	0.0767676	0.0401497	*	*	9.06542	0.0338955	0.0128152	0.0590127	0.00877823	*		9.59513	0.0197083	0.0155083	0.0501041	-0.0106875
9.69528	0.0535147	0.00775453	0.0687133	0.0383161	*	*	9.69528	0.0572396	0.0093213	0.075509	0.0389702	*	*	9.15799	0.0345705	0.0127663	0.059592	0.00954898	*		9.69528	0.0172866	0.0155077	0.0476812	-0.013108
9.79543	0.0526325	0.00774477	0.067812	0.037453	*	*	9.79543	0.0558986	0.00930131	0.0741288	0.0376684	*	*	9.25056	0.0353165	0.0127117	0.0602309	0.010402	*		9.79543	0.0146462	0.0155492	0.0451222	-0.0158297
9.89559	0.0516656	0.00774307	0.0668417	0.0364895	*	*	9.89559	0.0544319	0.00928522	0.0726306	0.0362332	*	*	9.34313	0.0361353	0.0126563	0.0609412	0.0113295	*		9.89559	0.0117808	0.0156496	0.0424535	-0.0188919
9.99574	0.0506114	0.00775413	0.0658093	0.0354136	*	*	9.99574	0.0528357	0.00927752	0.0710193	0.0346521	*	*	9.4357	0.0370292	0.0126066	0.0617378	0.0123207	*		9.99574	0.00868406	0.0158274	0.0397052	-0.0223371
10.0959	0.0494675	0.00778337	0.0647226	0.0342123	*	*	10.0959	0.0511064	0.00928346	0.0693017	0.0329112	*	*	9.52827	0.0380001	0.0125709	0.0626386	0.0133616	*		10.0959	0.00534971	0.0161024	0.0369098	-0.0262104
10.196	0.0482311	0.00783689	0.0635911	0.032871	*	*	10.196	0.0492403	0.0093091	0.0674858	0.0309948	*	*	9.62084	0.03905	0.0125588	0.0636647	0.0144352	*		10.196	0.00177147	0.0164945	0.0341001	-0.0305571
10.2962	0.0468997	0.00792132	0.0624252	0.0313742	*	*	10.2962	0.0472335	0.00936123	0.0655812	0.0288858	*	*	9.71341	0.0401809	0.0125819	0.0648409	0.0155209	*		10.2962	-0.00205695	0.017023	0.0313074	-0.0354214
10.3963	0.0454709	0.00804367	0.0612362	0.0297056	*	*	10.3963	0.0450824	0.00944729	0.0635988	0.0265661	*	*	9.80598	0.0413949	0.0126532	0.0661946	0.0165951	*		10.3963	-0.00614184	0.0177052	0.0285597	-0.0408434
10.4965	0.0439419	0.00821106	0.0600353	0.0278485	*	*	10.4965	0.0427833	0.00957516	0.0615502	0.0240163	*	*	9.89855	0.042694	0.0127871	0.0677562	0.0176317	*		10.4965	-0.0104895	0.0185558	0.0258792	-0.0468581
10.5967	0.0423103	0.00843044	0.0588337	0.0257869	*	*	10.5967	0.0403323	0.00975291	0.0594477	0.021217	*	*	9.99112	0.0440801	0.0129988	0.0695573	0.018603	*		10.5967	-0.0151062	0.0195862	0.023282	-0.0534944
10.6968	0.0405735	0.0087083	0.0576414	0.0235055	*	*	10.6968	0.0377259	0.00998848	0.0573029	0.0181488	*	*	10.0837	0.0455555	0.0133036	0.07163	0.019481	*		10.6968	-0.0199982	0.0208045	0.0207778	-0.0607742
10.797	0.0387288	0.00905038	0.0564673	0.0209904	*	*	10.797	0.0349602	0.0102894	0.055127	0.0147935	*	*	10.1763	0.047122	0.0137159	0.0740047	0.0202392	*		10.797	-0.0251719	0.0222158	0.0183702	-0.068714
10.8971	0.0367739	0.00946145	0.055318	0.0182298	*	*	10.8971	0.0320316	0.0106622	0.0529292	0.011134	*		10.2688	0.0487816	0.014249	0.0767092	0.020854	*		10.8971	-0.0306334	0.0238227	0.0160583	-0.0773252
10.9973	0.034706	0.00994528	0.0541983	0.0152136	*	*	10.9973	0.0289363	0.0111129	0.0507171	0.00715542	*		10.3614	0.0505365	0.0149138	0.079767	0.021306	*		10.9973	-0.0363892	0.0256262	0.0138373	-0.0866157
11.0974	0.0325226	0.0105046	0.0531112	0.0119339	*		11.0974	0.0256705	0.0116458	0.0484958	0.0028452	*		10.454	0.0523886	0.0157186	0.0831965	0.0215806	*		11.0974	-0.0424455	0.027626	0.0117004	-0.0965914
11.1976	0.0302211	0.0111412	0.0520575	0.00838471	*		11.1976	0.0222306	0.0122644	0.0462684	-0.00180708			10.5465	0.0543399	0.0166695	0.0870116	0.0216682	*		11.1976	-0.0488085	0.0298209	0.00963946	-0.107256
11.2977	0.027799	0.0118562	0.0510368	0.0045613	*		11.2977	0.0186129	0.0129709	0.0440355	-0.00680967			10.6391	0.0563925	0.0177701	0.0912213	0.0215638	*		11.2977	-0.0554846	0.03221	0.00764591	-0.118615
11.3979	0.0252538	0.01265	0.0500473	0.000460211	*		11.3979	0.0148136	0.0137669	0.0417961	-0.012169			10.7317	0.0585485	0.0190221	0.095831	0.0212659	*		11.3979	-0.0624801	0.0347922	0.00571132	-0.130671
11.498	0.0225827	0.0135227	0.0490867	-0.00392126			11.498	0.0108289	0.0146528	0.039548	-0.0178901			10.8242	0.0608097	0.0204259	0.100844	0.0207757	*		11.498	-0.0698012	0.0375665	0.00382772	-0.14343
11.5982	0.0197834	0.0144741	0.0481521	-0.00858532			11.5982	0.0066552	0.015629	0.0372875	-0.023977			10.9168	0.0631783	0.0219811	0.10626	0.0200962	*		11.5982	-0.0774542	0.0405324	0.0019878	-0.156896
11.6983	0.0168532	0.0155039	0.0472403	-0.013534			11.6983	0.00228873	0.0166951	0.0350105	-0.0304331			11.0094	0.0656562	0.0236866	0.112081	0.0192313	*		11.6983	-0.0854455	0.0436898	0.000184977	-0.171076
11.7985	0.0137895	0.0166118	0.0463481	-0.0187691			11.7985	-0.00227423	0.0178508	0.0327127	-0.0372611			11.102	0.0682456	0.0255414	0.118306	0.0181853	*		11.7985	-0.0937812	0.047039	-0.00158658	-0.185976	*
11.8986	0.0105897	0.0177976	0.0454723	-0.0242929			11.8986	-0.00703743	0.0190956	0.0303893	-0.0444642			11.1945	0.0709483	0.0275444	0.124934	0.0169622	*		11.8986	-0.102468	0.0505804	-0.00333196	-0.201604	*
sig*: significant at α=.05
sigadj*: significant at α=.0025 with Bonferroni correction

## Sheet: F2-ODD
Social-Emotional Unawareness (SRS) - ODD (CBCL)
ALL							MALE							FEMALE							SEX INTERACTION EFFECT
age	estimate	standard_error	upper	lower	sig	sigadj	age	estimate	standard_error	upper	lower	sig	sigadj	age	estimate	standard_error	upper	lower	sig	sigadj	age	estimate	standard_error	upper	lower	sig	sigadj
1.98356	0.0142653	0.0148808	0.0434311	-0.0149004			1.98356	0.0126541	0.0162362	0.0444764	-0.0191682			2.03014	0.0243552	0.0403331	0.103407	-0.0546961			1.98356	-0.0115254	0.0443037	0.0753082	-0.0983591
2.08371	0.0148768	0.0137679	0.0418614	-0.0121079			2.08371	0.0132393	0.0150248	0.0426874	-0.0162087			2.12271	0.0246724	0.0373813	0.0979384	-0.0485936			2.08371	-0.0113046	0.0408587	0.068777	-0.0913863
2.18387	0.0154753	0.0127247	0.0404152	-0.00946458			2.18387	0.0138234	0.0138898	0.0410469	-0.0134001			2.21528	0.024948	0.0345983	0.0927594	-0.0428634			2.18387	-0.0110357	0.0376219	0.062702	-0.0847733
2.28402	0.0160612	0.0117513	0.0390933	-0.00697085			2.28402	0.0144061	0.0128313	0.0395551	-0.0107428			2.30785	0.0251834	0.0319863	0.0878755	-0.0375086			2.28402	-0.0107205	0.0345957	0.0570858	-0.0785268
2.38417	0.0166347	0.0108482	0.0378967	-0.00462736			2.38417	0.0149873	0.0118496	0.0382122	-0.00823757			2.40042	0.02538	0.0295484	0.0832938	-0.0325339			2.38417	-0.0103609	0.0317834	0.0519334	-0.0726553
2.48432	0.0171959	0.010016	0.0368269	-0.00243511			2.48432	0.0155667	0.0109452	0.037019	-0.00588548			2.49298	0.025539	0.0272885	0.0790235	-0.0279454			2.48432	-0.00995897	0.0291896	0.0472515	-0.0671694
2.58447	0.0177451	0.0092555	0.0358855	-0.000395391			2.58447	0.0161443	0.0101186	0.0359764	-0.00368786			2.58555	0.025662	0.0252111	0.0750748	-0.0237509			2.58447	-0.00951646	0.0268195	0.0430488	-0.0620817
2.68463	0.0182824	0.00856751	0.0350744	0.00149041	*		2.68463	0.0167197	0.00937045	0.0350854	-0.00164605			2.67812	0.0257501	0.0233215	0.0714594	-0.0199592			2.68463	-0.00903531	0.0246796	0.0393357	-0.0574064
2.78478	0.0188082	0.00795279	0.0343954	0.00322103	*		2.78478	0.0172928	0.0087012	0.0343469	0.000238775	*		2.77069	0.0258048	0.0216254	0.0681898	-0.0165802			2.78478	-0.00851743	0.0227763	0.0361233	-0.0531582
2.88493	0.0193226	0.0074118	0.0338495	0.00479576	*		2.88493	0.0178635	0.00811106	0.0337609	0.00196607	*		2.86326	0.0258274	0.0201282	0.0652779	-0.0136232			2.88493	-0.00796471	0.021116	0.0334219	-0.0493513
2.98508	0.0198259	0.0069445	0.0334368	0.0062149	*		2.98508	0.0184314	0.00759967	0.0333265	0.00353637	*		2.95583	0.0258192	0.0188344	0.062734	-0.0110956			2.98508	-0.00737906	0.0197032	0.0312384	-0.0459965
3.08524	0.0203182	0.00654999	0.0331559	0.00748044	*		3.08524	0.0189966	0.00716577	0.0330412	0.00495192	*		3.0484	0.0257817	0.0177465	0.0605642	-0.00900077			3.08524	-0.00676237	0.0185391	0.0295736	-0.0430984
3.18539	0.0207998	0.00622622	0.0330029	0.0085966	*	*	3.18539	0.0195587	0.00680699	0.0329001	0.00621721	*		3.14097	0.0257162	0.0168635	0.0587681	-0.00733573			3.18539	-0.00611655	0.0176201	0.0284183	-0.0406514
3.28554	0.0212708	0.00596977	0.0329714	0.00957031	*	*	3.28554	0.0201175	0.00651954	0.0328956	0.00733946	*		3.23354	0.025624	0.0161802	0.0573366	-0.00608854			3.28554	-0.0054435	0.016936	0.0277504	-0.0386374
3.38569	0.0217316	0.00577572	0.0330518	0.0104114	*	*	3.38569	0.020673	0.00629822	0.0330173	0.00832869	*		3.32611	0.0255065	0.0156857	0.05625	-0.00523698			3.38569	-0.00474512	0.0164693	0.0275341	-0.0370243
3.48584	0.0221823	0.00563783	0.0332323	0.0111324	*	*	3.48584	0.0212248	0.00613647	0.0332521	0.00919756	*	*	3.41868	0.025365	0.0153643	0.0554785	-0.00474846			3.48584	-0.0040233	0.0161961	0.0277205	-0.0357671
3.586	0.0226232	0.00554883	0.0334987	0.0117476	*	*	3.586	0.0217729	0.00602676	0.0335851	0.00996066	*	*	3.51125	0.0252009	0.0151955	0.0549835	-0.00458166			3.586	-0.00327996	0.0160877	0.0282514	-0.0348114
3.68615	0.0230543	0.00550089	0.0338359	0.0122728	*	*	3.68615	0.022317	0.00596098	0.0340003	0.0106337	*	*	3.60382	0.0250156	0.0151559	0.0547207	-0.00468952			3.68615	-0.00251698	0.0161132	0.0290644	-0.0340983
3.7863	0.0234761	0.00548612	0.0342287	0.0127235	*	*	3.7863	0.0228569	0.00593097	0.0344814	0.0112324	*	*	3.69639	0.0248103	0.0152212	0.0546434	-0.00502273			3.7863	-0.00173628	0.0162417	0.030097	-0.0335695
3.88645	0.0238886	0.00549701	0.0346626	0.0131147	*	*	3.88645	0.0233925	0.00592897	0.0350131	0.0117719	*	*	3.78896	0.0245865	0.0153674	0.0547061	-0.00553307			3.88645	-0.000939748	0.0164447	0.0312912	-0.0331707
3.98661	0.0242922	0.00552677	0.0351244	0.0134599	*	*	3.98661	0.0239235	0.00594792	0.0355813	0.0122658	*	*	3.88153	0.0243455	0.0155724	0.0548669	-0.00617585			3.98661	-0.000129291	0.0166967	0.0325957	-0.0328542
4.08676	0.0246869	0.00556946	0.0356029	0.013771	*	*	4.08676	0.0244499	0.00598167	0.0361737	0.012726	*	*	3.9741	0.0240887	0.0158167	0.0550888	-0.0069114			4.08676	0.000693193	0.0169765	0.0339666	-0.0325802
4.18691	0.0250731	0.00562013	0.0360884	0.0140579	*	*	4.18691	0.0249713	0.00602504	0.0367802	0.0131624	*	*	4.06667	0.0238173	0.0160835	0.0553404	-0.00770569			4.18691	0.0015258	0.0172666	0.0353678	-0.0323162
4.28706	0.025451	0.00567474	0.0365732	0.0143287	*	*	4.28706	0.0254876	0.00607388	0.0373922	0.013583	*	*	4.15924	0.0235329	0.016359	0.055596	-0.00853025			4.28706	0.00236664	0.0175531	0.0367701	-0.0320368
4.38721	0.0258207	0.00573014	0.0370515	0.0145898	*	*	4.38721	0.0259987	0.00612492	0.0380033	0.013994	*	*	4.25181	0.0232366	0.0166321	0.055835	-0.00936177			4.38721	0.0032138	0.0178252	0.0381506	-0.031723
4.48737	0.0261824	0.00578394	0.0375188	0.0148461	*	*	4.48737	0.0265042	0.00617573	0.0386084	0.0144	*	*	4.34438	0.0229299	0.0168939	0.0560414	-0.0101815			4.48737	0.00406538	0.0180749	0.0394915	-0.0313608
4.58752	0.0265365	0.00583443	0.0379718	0.0151012	*	*	4.58752	0.0270042	0.00622459	0.0392041	0.0148042	*	*	4.43694	0.0226142	0.0171375	0.056203	-0.0109746			4.58752	0.00491948	0.0182962	0.0407794	-0.0309404
4.68767	0.0268831	0.00588047	0.0384086	0.0153576	*	*	4.68767	0.0274982	0.00627042	0.039788	0.0152084	*	*	4.52951	0.0222907	0.0173576	0.0563109	-0.0117295			4.68767	0.0057742	0.0184851	0.0420043	-0.0304559
4.78782	0.0272224	0.0059214	0.0388282	0.0156167	*	*	4.78782	0.0279863	0.00631262	0.0403588	0.0156138	*	*	4.62208	0.0219608	0.0175504	0.0563591	-0.0124374			4.78782	0.00662765	0.0186389	0.0431591	-0.0299038
4.88798	0.0275547	0.00595696	0.0392301	0.0158793	*	*	4.88798	0.0284681	0.00635108	0.040916	0.0160202	*	*	4.71465	0.021626	0.0177133	0.0563435	-0.0130915			4.88798	0.00747792	0.0187562	0.0442394	-0.0292836
4.98813	0.0278801	0.0059872	0.0396148	0.0161454	*	*	4.98813	0.0289435	0.00638599	0.0414599	0.0164272	*	*	4.80722	0.0212874	0.0178446	0.0562622	-0.0136873			4.98813	0.0083231	0.0188366	0.0452423	-0.0285961
5.08828	0.0281989	0.00601249	0.0399832	0.0164146	*	*	5.08828	0.0294124	0.00641786	0.0419912	0.0168336	*	*	4.89979	0.0209466	0.0179432	0.0561146	-0.0142213			5.08828	0.00916131	0.0188806	0.0461666	-0.027844
5.18843	0.0285113	0.00603338	0.0403365	0.0166861	*	*	5.18843	0.0298745	0.00644744	0.0425112	0.0172377	*	*	4.99236	0.0206048	0.0180088	0.0559014	-0.0146918			5.18843	0.00999063	0.0188891	0.0470125	-0.0270313
5.28858	0.0288175	0.00605059	0.0406764	0.0169585	*	*	5.28858	0.0303296	0.00647563	0.0430216	0.0176376	*	*	5.08493	0.0202634	0.0180417	0.0556244	-0.0150976			5.28858	0.0108092	0.0188637	0.0477813	-0.026163
5.38874	0.0291177	0.00606501	0.0410049	0.0172305	*	*	5.38874	0.0307775	0.00650347	0.0435241	0.018031	*	*	5.1775	0.0199238	0.0180424	0.0552863	-0.0154387			5.38874	0.011615	0.0188065	0.0484751	-0.025245
5.48889	0.0294121	0.0060776	0.041324	0.0175003	*	*	5.48889	0.0312181	0.00653208	0.0440208	0.0184155	*	*	5.27007	0.0195872	0.0180121	0.0548903	-0.0157159			5.48889	0.0124063	0.0187199	0.0490966	-0.024284
5.58904	0.029701	0.00608938	0.041636	0.0177661	*	*	5.58904	0.0316512	0.00656261	0.0445137	0.0187888	*	*	5.36264	0.0192551	0.0179521	0.0544406	-0.0159303			5.58904	0.0131811	0.0186066	0.0496494	-0.0232873
5.68919	0.0299846	0.00610142	0.0419432	0.018026	*	*	5.68919	0.0320766	0.00659621	0.045005	0.0191483	*	*	5.45521	0.0189289	0.0178639	0.0539415	-0.0160838			5.68919	0.0139375	0.0184698	0.0501375	-0.0222626
5.78935	0.0302631	0.00611477	0.0422478	0.0182783	*	*	5.78935	0.0324941	0.00663399	0.0454965	0.0194917	*	*	5.54778	0.0186097	0.0177495	0.0533981	-0.0161786			5.78935	0.0146736	0.0183125	0.0505654	-0.0212182
5.8895	0.0305366	0.00613046	0.0425521	0.0185212	*	*	5.8895	0.0329035	0.00667697	0.0459901	0.0198169	*	*	5.64035	0.0182991	0.0176108	0.0528156	-0.0162173			5.8895	0.0153875	0.0181382	0.0509377	-0.0201627
5.98965	0.0308055	0.00614945	0.0428582	0.0187528	*	*	5.98965	0.0333047	0.00672607	0.0464875	0.0201218	*	*	5.73292	0.0179984	0.01745	0.0521998	-0.0162029			5.98965	0.0160774	0.0179505	0.0512596	-0.0191049
6.0898	0.0310699	0.00617263	0.0431681	0.0189718	*	*	6.0898	0.0336973	0.00678207	0.0469899	0.0204047	*	*	5.82549	0.0177089	0.0172695	0.0515565	-0.0161387			6.0898	0.0167412	0.017753	0.0515364	-0.018054
6.18995	0.0313301	0.00620076	0.0434834	0.0191768	*	*	6.18995	0.0340814	0.00684556	0.0474984	0.0206643	*	*	5.91806	0.017432	0.0170718	0.0508921	-0.0160281			6.18995	0.0173772	0.0175494	0.0517733	-0.017019
6.29011	0.0315862	0.0062345	0.0438056	0.0193669	*	*	6.29011	0.0344566	0.00691698	0.0480136	0.0208995	*	*	6.01063	0.017169	0.0168595	0.0502129	-0.0158749			6.29011	0.0179833	0.0173434	0.0519757	-0.016009
6.39026	0.0318386	0.00627432	0.044136	0.0195411	*	*	6.39026	0.0348228	0.00699654	0.0485357	0.0211098	*	*	6.1032	0.0169213	0.0166351	0.0495256	-0.015683			6.39026	0.0185578	0.0171386	0.0521489	-0.0150333
6.49041	0.0320873	0.00632055	0.0444753	0.0196992	*	*	6.49041	0.0351797	0.00708427	0.0490647	0.0212948	*	*	6.19577	0.0166902	0.0164016	0.0488368	-0.0154564			6.49041	0.0190987	0.0169387	0.052298	-0.0141006
6.59056	0.0323326	0.00637335	0.0448241	0.0198411	*	*	6.59056	0.0355273	0.00718001	0.0495999	0.0214548	*	*	6.28834	0.0164771	0.0161617	0.0481535	-0.0151992			6.59056	0.0196041	0.0167471	0.0524278	-0.0132196
6.69072	0.0325748	0.00643271	0.0451826	0.0199669	*	*	6.69072	0.0358653	0.00728338	0.0501405	0.0215902	*	*	6.3809	0.0162834	0.0159182	0.0474825	-0.0149157			6.69072	0.0200721	0.0165669	0.0525427	-0.0123985
6.79087	0.032814	0.00649844	0.0455507	0.0200772	*	*	6.79087	0.0361936	0.00739385	0.0506853	0.0217019	*	*	6.47347	0.0161104	0.0156739	0.0468307	-0.01461			6.79087	0.0205008	0.0164012	0.0526465	-0.011645
6.89102	0.0330504	0.0065702	0.0459278	0.0201731	*	*	6.89102	0.0365119	0.00751069	0.0512326	0.0217912	*	*	6.56604	0.0159594	0.0154318	0.0462051	-0.0142864			6.89102	0.0208883	0.0162524	0.0527425	-0.0109659
6.99117	0.0332844	0.00664748	0.0463132	0.0202555	*	*	6.99117	0.03682	0.00763308	0.0517806	0.0218595	*	*	6.65861	0.0158318	0.0151945	0.0456125	-0.0139489			6.99117	0.0212327	0.0161229	0.052833	-0.0103676
7.09132	0.033516	0.00672965	0.0467059	0.0203261	*	*	7.09132	0.0371179	0.00776002	0.0523272	0.0219085	*	*	6.75118	0.015729	0.0149648	0.0450594	-0.0136014			7.09132	0.0215321	0.0160143	0.0529196	-0.00985539
7.19148	0.0337455	0.00681597	0.0471046	0.0203865	*	*	7.19148	0.0374052	0.00789046	0.0528702	0.0219402	*	*	6.84375	0.0156523	0.0147451	0.0445522	-0.0132477			7.19148	0.0217846	0.015928	0.0530029	-0.00943364
7.29163	0.0339732	0.00690557	0.0475079	0.0204385	*	*	7.29163	0.0376818	0.00802324	0.0534071	0.0219566	*	*	6.93632	0.015603	0.0145381	0.0440971	-0.012891			7.29163	0.0219883	0.0158646	0.0530824	-0.00910575
7.39178	0.0341992	0.00699753	0.0479141	0.0204843	*	*	7.39178	0.0379475	0.00815716	0.0539353	0.0219598	*	*	7.02889	0.0155826	0.0143457	0.0436997	-0.0125345			7.39178	0.0221414	0.0158245	0.0531568	-0.00887408
7.49193	0.0344238	0.00709086	0.0483216	0.0205259	*	*	7.49193	0.0382022	0.00829099	0.0544522	0.0219522	*	*	7.12146	0.0155923	0.0141701	0.0433652	-0.0121805			7.49193	0.0222418	0.0158073	0.0532235	-0.00873999
7.59209	0.0346471	0.00718454	0.0487285	0.0205657	*	*	7.59209	0.0384456	0.00842347	0.0549553	0.0219359	*	*	7.21403	0.0156336	0.0140128	0.0430983	-0.0118311			7.59209	0.0222877	0.0158123	0.0532793	-0.00870389
7.69224	0.0348694	0.00727751	0.0491331	0.0206058	*	*	7.69224	0.0386776	0.00855336	0.0554418	0.0219133	*	*	7.3066	0.0157078	0.0138754	0.042903	-0.0114875			7.69224	0.0222772	0.0158383	0.0533197	-0.00876532
7.79239	0.0350909	0.00736874	0.0495334	0.0206485	*	*	7.79239	0.0388979	0.00867943	0.0559093	0.0218865	*	*	7.39917	0.0158161	0.0137587	0.0427826	-0.0111503			7.79239	0.0222084	0.0158837	0.0533399	-0.0089231
7.89254	0.0353119	0.00745718	0.0499277	0.0206961	*	*	7.89254	0.0391064	0.00880049	0.056355	0.0218577	*	*	7.49174	0.0159601	0.0136634	0.0427399	-0.0108197			7.89254	0.0220794	0.0159467	0.0533343	-0.00917545
7.99269	0.0355325	0.00754186	0.0503142	0.0207507	*	*	7.99269	0.0393029	0.00891541	0.0567768	0.021829	*	*	7.58431	0.016141	0.0135898	0.0427766	-0.0104946			7.99269	0.0218883	0.0160251	0.0532969	-0.0095202
8.09285	0.0357529	0.00762184	0.0506914	0.0208144	*	*	8.09285	0.0394872	0.00902312	0.0571722	0.0218022	*	*	7.67688	0.0163602	0.0135379	0.042894	-0.0101736			8.09285	0.0216332	0.0161167	0.0532214	-0.00995492
8.193	0.0359734	0.00769624	0.0510577	0.020889	*	*	8.193	0.0396591	0.00912263	0.0575391	0.0217791	*	*	7.76945	0.016619	0.0135072	0.0430927	-0.00985461			8.193	0.0213122	0.0162194	0.0531017	-0.0104772
8.29315	0.0361942	0.00776429	0.0514119	0.0209765	*	*	8.29315	0.0398185	0.00921307	0.0578758	0.0217612	*	*	7.86202	0.0169189	0.013497	0.0433725	-0.00953471			8.29315	0.0209234	0.016331	0.0529316	-0.0110847
8.3933	0.0364155	0.0078253	0.0517528	0.0210782	*	*	8.3933	0.0399651	0.00929367	0.0581803	0.0217498	*	*	7.95459	0.0172611	0.0135062	0.0437327	-0.0092106			8.3933	0.0204649	0.0164495	0.0527054	-0.0117756
8.49346	0.0366375	0.00787875	0.0520795	0.0211954	*	*	8.49346	0.0400987	0.00936382	0.0584515	0.021746	*	*	8.04716	0.017647	0.0135337	0.0441725	-0.00887856			8.49346	0.0199348	0.0165734	0.052418	-0.0125484
8.59361	0.0368604	0.00792424	0.0523916	0.0213292	*	*	8.59361	0.0402193	0.00942306	0.0586881	0.0217504	*	*	8.13973	0.0180779	0.0135781	0.0446904	-0.00853459			8.59361	0.0193312	0.0167012	0.0520649	-0.0134026
8.69376	0.0370845	0.00796155	0.0526888	0.0214801	*	*	8.69376	0.0403265	0.00947112	0.0588895	0.0217634	*	*	8.2323	0.0185553	0.0136379	0.0452851	-0.00817453			8.69376	0.0186521	0.0168323	0.0516427	-0.0143385
8.79391	0.0373099	0.00799068	0.0529713	0.0216485	*	*	8.79391	0.0404202	0.00950796	0.0590555	0.0217849	*	*	8.32487	0.0190804	0.0137118	0.0459551	-0.00779427			8.79391	0.0178958	0.0169663	0.0511491	-0.0153576
8.89406	0.0375369	0.00801185	0.0532399	0.021834	*	*	8.89406	0.0405002	0.0095338	0.0591861	0.0218143	*	*	8.41743	0.0196547	0.0137985	0.0466992	-0.00738982			8.89406	0.0170602	0.0171038	0.0505831	-0.0164626
8.99422	0.0377657	0.00802558	0.0534956	0.0220359	*	*	8.99422	0.0405664	0.00954915	0.0592824	0.0218504	*	*	8.51	0.0202794	0.0138966	0.0475163	-0.00695753			8.99422	0.0161435	0.017246	0.0499452	-0.0176581
9.09437	0.0379966	0.00803271	0.0537404	0.0222527	*	*	9.09437	0.0406185	0.00955486	0.0593457	0.0218913	*	*	8.60257	0.0209559	0.0140054	0.0484061	-0.0064942			9.09437	0.0151439	0.0173951	0.0492377	-0.01895
9.19452	0.0382296	0.00803444	0.0539768	0.0224824	*	*	9.19452	0.0406563	0.00955221	0.0593783	0.0219343	*	*	8.69514	0.0216857	0.0141242	0.0493686	-0.00599725			9.19452	0.0140593	0.0175543	0.048465	-0.0203465
9.29467	0.0384651	0.0080324	0.0542083	0.0227219	*	*	9.29467	0.0406797	0.00954291	0.0593835	0.021976	*	*	8.78771	0.0224699	0.0142527	0.0504047	-0.00546485			9.29467	0.0128879	0.0177276	0.0476334	-0.0218576
9.39482	0.0387033	0.0080287	0.0544392	0.0229673	*	*	9.39482	0.0406885	0.00952922	0.0593654	0.0220116	*	*	8.88028	0.0233101	0.0143911	0.0515162	-0.00489604			9.39482	0.0116277	0.0179206	0.0467514	-0.0234959
9.49498	0.0389443	0.00802601	0.054675	0.0232136	*	*	9.49498	0.0406825	0.00951397	0.0593295	0.0220355	*	*	8.97285	0.0242075	0.0145402	0.0527058	-0.00429089			9.49498	0.010277	0.0181397	0.0458301	-0.0252761
9.59513	0.0391884	0.00802757	0.0549222	0.0234547	*	*	9.59513	0.0406615	0.0095007	0.0592825	0.0220405	*	*	9.06542	0.0251634	0.0147013	0.0539775	-0.00365058			9.59513	0.00883373	0.0183927	0.0448828	-0.0272154
9.69528	0.0394358	0.00803727	0.0551886	0.0236831	*	*	9.69528	0.0406253	0.00949364	0.0592325	0.0220181	*	*	9.15799	0.0261794	0.0148763	0.0553363	-0.00297755			9.69528	0.00729606	0.0186887	0.0439253	-0.0293331
9.79543	0.0396868	0.00805965	0.0554834	0.0238901	*	*	9.79543	0.0405737	0.00949782	0.0591891	0.0219583	*	*	9.25056	0.0272566	0.0150677	0.0567887	-0.00227556			9.79543	0.00566207	0.0190377	0.0429752	-0.0316511
9.89559	0.0399414	0.00809992	0.055817	0.0240659	*	*	9.89559	0.0405066	0.00951906	0.0591636	0.0218496	*	*	9.34313	0.0283965	0.015279	0.0583427	-0.00154977			9.89559	0.00392986	0.0194506	0.0420523	-0.0341926
9.99574	0.0402001	0.0081639	0.056201	0.0241991	*	*	9.99574	0.0404237	0.00956393	0.0591687	0.0216788	*	*	9.4357	0.0296004	0.0155141	0.0600075	-0.000806778			9.99574	0.00209753	0.0199392	0.0411776	-0.0369826
10.0959	0.0404629	0.0082579	0.0566481	0.0242777	*	*	10.0959	0.0403249	0.00963973	0.0592184	0.0214314	*	*	9.52827	0.0308696	0.0157779	0.0617938	-5.46119e-05			10.0959	0.000163185	0.0205156	0.0403729	-0.0400466
10.196	0.0407301	0.00838858	0.0571714	0.0242888	*	*	10.196	0.04021	0.00975424	0.059328	0.0210921	*	*	9.62084	0.0322056	0.0160759	0.0637138	0.000697314	*		10.196	-0.00187508	0.0211918	0.0396602	-0.0434103
10.2962	0.0410019	0.00856274	0.0577845	0.0242192	*	*	10.2962	0.0400788	0.00991558	0.059513	0.0206446	*	*	9.71341	0.0336096	0.0164142	0.0657809	0.0014383	*		10.2962	-0.00401917	0.0219799	0.0390607	-0.047099
10.3963	0.0412785	0.00878702	0.0585007	0.0240562	*	*	10.3963	0.0399311	0.0101319	0.0597892	0.020073	*	*	9.80598	0.035083	0.0167995	0.0680095	0.00215655	*		10.3963	-0.00627098	0.0228911	0.0385947	-0.0511366
10.4965	0.0415601	0.00906769	0.0593324	0.0237878	*	*	10.4965	0.0397667	0.0104109	0.0601717	0.0193617	*	*	9.89855	0.0366272	0.017239	0.0704151	0.00283936	*		10.4965	-0.00863242	0.0239356	0.0382805	-0.0555454
10.5967	0.041847	0.00941036	0.060291	0.023403	*	*	10.5967	0.0395854	0.0107599	0.0606745	0.0184964	*	*	9.99112	0.0382436	0.0177402	0.0730138	0.00347341	*		10.5967	-0.0111054	0.0251228	0.0381345	-0.0603453
10.6968	0.0421394	0.00981983	0.0613859	0.0228928	*	*	10.6968	0.0393871	0.0111851	0.0613095	0.0174648	*	*	10.0837	0.0399334	0.0183107	0.0758217	0.00404511	*		10.6968	-0.0136918	0.0264608	0.0381705	-0.0655541
10.797	0.0424374	0.0103	0.0626249	0.0222499	*	*	10.797	0.0391716	0.0116916	0.0620866	0.0162566	*	*	10.1763	0.0416981	0.0189581	0.0788552	0.00454089	*		10.797	-0.0163935	0.0279565	0.0384002	-0.0711871
10.8971	0.0427413	0.0108537	0.0640141	0.0214685	*	*	10.8971	0.0389386	0.0122834	0.0630136	0.0148637	*		10.2688	0.0435389	0.0196898	0.0821302	0.00494756	*		10.8971	-0.0192124	0.0296154	0.0388328	-0.0772576
10.9973	0.0430514	0.011483	0.0655577	0.020545	*	*	10.9973	0.0386881	0.0129633	0.0640958	0.0132804	*		10.3614	0.0454573	0.020513	0.085662	0.0052526	*		10.9973	-0.0221505	0.0314425	0.0394758	-0.0837767
11.0974	0.0433677	0.0121894	0.0672585	0.019477	*	*	11.0974	0.0384197	0.0137333	0.0653365	0.0115029	*		10.454	0.0474546	0.0214342	0.0894647	0.00544439	*		11.0974	-0.0252096	0.0334416	0.0403348	-0.0907539
11.1976	0.0436906	0.0129734	0.0691181	0.0182632	*	*	11.1976	0.0381333	0.0145943	0.0667377	0.00952895	*		10.5465	0.0495321	0.0224594	0.0935518	0.00551239	*		11.1976	-0.0283916	0.0356159	0.0414143	-0.0981974
11.2977	0.0440203	0.0138355	0.0711374	0.0169032	*		11.2977	0.0378288	0.0155468	0.0682999	0.00735769	*		10.6391	0.0516912	0.0235943	0.0979352	0.00544723	*		11.2977	-0.0316984	0.0379681	0.0427177	-0.106115
11.3979	0.044357	0.0147756	0.0733167	0.0153973	*		11.3979	0.0375059	0.0165906	0.0700229	0.00498895	*		10.7317	0.0539333	0.0248436	0.102626	0.00524072	*		11.3979	-0.035132	0.0405006	0.0442477	-0.114512
11.498	0.0447008	0.0157937	0.0756558	0.0137458	*		11.498	0.0371645	0.0177255	0.0719059	0.00242311	*		10.8242	0.0562597	0.0262116	0.107634	0.00488582	*		11.498	-0.0386942	0.0432155	0.0460065	-0.123395
11.5982	0.0450521	0.0168894	0.0781547	0.0119494	*		11.5982	0.0368043	0.0189511	0.0739479	-0.000339196			10.9168	0.0586717	0.0277021	0.112967	0.00437655	*		11.5982	-0.0423869	0.0461147	0.0479962	-0.13277
11.6983	0.0454109	0.0180627	0.0808131	0.0100088	*		11.6983	0.0364252	0.020267	0.0761478	-0.00329731			11.0094	0.0611708	0.0293184	0.118634	0.00370782	*		11.6983	-0.0462121	0.0492002	0.0502185	-0.142643
11.7985	0.0457777	0.0193133	0.0836311	0.00792427	*		11.7985	0.0360271	0.0216727	0.0785048	-0.00645066			11.102	0.0637582	0.0310632	0.124641	0.00287536	*		11.7985	-0.0501716	0.0524739	0.0526753	-0.153019
11.8986	0.0461524	0.0206413	0.0866086	0.00569631	*		11.8986	0.0356096	0.023168	0.081018	-0.00979884			11.1945	0.0664353	0.0329393	0.130995	0.0018755	*		11.8986	-0.0542673	0.0559378	0.0553687	-0.163903
sig*: significant at α=.05
sigadj*: significant at α=.0025 with Bonferroni correction

## Sheet: F3-Anx
Social-Interaction Difficulties (SRS) - Anxiety (CBCL)
ALL							MALE							FEMALE							SEX INTERACTION EFFECT
age	estimate	standard_error	upper	lower	sig	sigadj	age	estimate	standard_error	upper	lower	sig	sigadj	age	estimate	standard_error	upper	lower	sig	sigadj	age	estimate	standard_error	upper	lower	sig	sigadj
1.98356	0.0548417	0.0146243	0.0835048	0.0261785	*	*	1.98356	0.0624718	0.0150868	0.0920414	0.0329022	*	*	2.03014	0.0226084	0.0427655	0.106427	-0.0612104			1.98356	0.040074	0.0461661	0.130558	-0.0504099
2.08371	0.0543651	0.0135232	0.08087	0.0278602	*	*	2.08371	0.0618499	0.013925	0.0891424	0.0345575	*	*	2.12271	0.0230251	0.0397589	0.100951	-0.0549008			2.08371	0.0390001	0.0426904	0.122672	-0.0446715
2.18387	0.0539221	0.0124822	0.0783869	0.0294574	*	*	2.18387	0.061266	0.0128265	0.0864055	0.0361264	*	*	2.21528	0.0234396	0.0369038	0.0957697	-0.0488906			2.18387	0.0379668	0.0394004	0.11519	-0.0392566
2.28402	0.0535119	0.0115017	0.0760548	0.0309691	*	*	2.28402	0.0607189	0.0117916	0.08383	0.0376079	*	*	2.30785	0.0238518	0.0342004	0.0908834	-0.0431798			2.28402	0.036973	0.0362963	0.108112	-0.0341664
2.38417	0.0531337	0.0105816	0.0738734	0.0323941	*	*	2.38417	0.0602079	0.0108205	0.0814156	0.0390002	*	*	2.40042	0.0242619	0.0316494	0.0862935	-0.0377698			2.38417	0.0360179	0.0333786	0.101439	-0.0294031
2.48432	0.0527867	0.00972269	0.0718428	0.0337306	*	*	2.48432	0.059732	0.00991382	0.0791627	0.0403012	*	*	2.49298	0.0246698	0.0292518	0.0820023	-0.0326626			2.48432	0.0351002	0.0306489	0.0951709	-0.0249705
2.58447	0.05247	0.0089256	0.0699639	0.0349762	*	*	2.58447	0.0592902	0.00907268	0.0770723	0.041508	*	*	2.58555	0.0250758	0.0270093	0.0780131	-0.0278614			2.58447	0.034219	0.0281093	0.0893122	-0.0208741
2.68463	0.0521829	0.00819144	0.0682378	0.036128	*	*	2.68463	0.0588816	0.00829845	0.0751463	0.0426169	*	*	2.67812	0.0254799	0.0249243	0.0743307	-0.0233708			2.68463	0.0333733	0.0257629	0.0838678	-0.0171211
2.78478	0.0519246	0.00752156	0.0666665	0.0371826	*	*	2.78478	0.0585053	0.00759294	0.0733872	0.0436234	*	*	2.77069	0.0258822	0.0229997	0.0709609	-0.0191965			2.78478	0.032562	0.023614	0.0788446	-0.0137205
2.88493	0.0516941	0.00691755	0.0652523	0.038136	*	*	2.88493	0.0581603	0.00695831	0.0717984	0.0445223	*	*	2.86326	0.0262827	0.0212391	0.0679106	-0.0153452			2.88493	0.0317841	0.0216672	0.0742511	-0.0106829
2.98508	0.0514908	0.00638112	0.0639976	0.0389841	*	*	2.98508	0.0578458	0.00639697	0.0703836	0.045308	*	*	2.95583	0.0266815	0.0196463	0.0651876	-0.0118245			2.98508	0.0310386	0.0199282	0.0700972	-0.00802002
3.08524	0.0513139	0.00591389	0.0629049	0.0397229	*	*	3.08524	0.0575607	0.00591133	0.0691467	0.0459747	*	*	3.0484	0.0270788	0.0182254	0.0627998	-0.00864227			3.08524	0.0303243	0.0184023	0.0663922	-0.0057435
3.18539	0.0511624	0.00551699	0.0619755	0.0403493	*	*	3.18539	0.0573042	0.00550329	0.0680905	0.046518	*	*	3.14097	0.0274745	0.0169798	0.0607543	-0.00580536			3.18539	0.0296404	0.0170939	0.0631438	-0.00386304
3.28554	0.0510357	0.00519072	0.0612093	0.0408621	*	*	3.28554	0.0570753	0.00517373	0.0672157	0.046935	*	*	3.23354	0.0278688	0.0159121	0.0590558	-0.00331832			3.28554	0.0289857	0.0160051	0.0603551	-0.00238374
3.38569	0.0509329	0.00493394	0.0606032	0.0412625	*	*	3.38569	0.0568731	0.00492174	0.0665196	0.0472267	*	*	3.32611	0.0282617	0.0150223	0.0577048	-0.00118146			3.38569	0.0283592	0.0151341	0.0580215	-0.00130303
3.48584	0.0508531	0.00474375	0.0601507	0.0415555	*	*	3.48584	0.0566967	0.00474411	0.0659949	0.0473984	*	*	3.41868	0.0286533	0.0143075	0.0566955	0.000611136	*		3.48584	0.02776	0.0144736	0.0561276	-0.000607684
3.586	0.0507956	0.00461529	0.0598414	0.0417498	*	*	3.586	0.056545	0.00463507	0.0656296	0.0474604	*	*	3.51125	0.0290437	0.0137607	0.0560143	0.00207323	*		3.586	0.0271868	0.0140099	0.0546458	-0.000272104
3.68615	0.0507597	0.00454187	0.0596616	0.0418577	*	*	3.68615	0.0564173	0.00458662	0.0654069	0.0474277	*	*	3.60382	0.0294331	0.0133706	0.0556389	0.00322717	*		3.68615	0.0266389	0.0137235	0.0535364	-0.000258662
3.7863	0.0507443	0.00451556	0.0595947	0.041894	*	*	3.7863	0.0563125	0.00458919	0.0653071	0.0473178	*	*	3.69639	0.0298213	0.0131216	0.0555393	0.00410336	*		3.7863	0.026115	0.0135897	0.0527502	-0.00052031
3.88645	0.0507489	0.00452779	0.0596232	0.0418746	*	*	3.88645	0.0562297	0.0046327	0.0653096	0.0471498	*	*	3.78896	0.0302086	0.0129953	0.0556789	0.00473835	*		3.88645	0.0256141	0.0135813	0.052233	-0.00100479
3.98661	0.0507725	0.0045701	0.0597297	0.0418152	*	*	3.98661	0.056168	0.00470735	0.0653942	0.0469418	*	*	3.88153	0.030595	0.0129711	0.0560179	0.00517215	*		3.98661	0.0251353	0.0136709	0.0519298	-0.00165923
4.08676	0.0508143	0.00463467	0.0598981	0.0417305	*	*	4.08676	0.0561264	0.00480431	0.0655427	0.0467102	*	*	3.9741	0.0309806	0.0130285	0.056516	0.0054453	*		4.08676	0.0246775	0.0138326	0.0517889	-0.00243396
4.18691	0.0508736	0.00471464	0.0601141	0.0416331	*	*	4.18691	0.0561041	0.00491607	0.0657394	0.0464688	*	*	4.06667	0.0313655	0.0131478	0.0571347	0.00559638	*		4.18691	0.0242396	0.0140435	0.0517643	-0.00328505
4.28706	0.0509495	0.00480427	0.0603657	0.0415333	*	*	4.28706	0.0561001	0.00503646	0.0659714	0.0462288	*	*	4.15924	0.0317497	0.0133112	0.0578392	0.00566029	*		4.28706	0.0238207	0.014284	0.0518169	-0.00417548
4.38721	0.0510412	0.0048989	0.0606429	0.0414395	*	*	4.38721	0.0561134	0.00516061	0.066228	0.0459988	*	*	4.25181	0.0321334	0.0135034	0.0585995	0.0056673	*		4.38721	0.0234197	0.0145385	0.0519146	-0.00507526
4.48737	0.0511479	0.00499491	0.0609378	0.0413581	*	*	4.48737	0.0561431	0.00528483	0.0665012	0.0457851	*	*	4.34438	0.0325166	0.0137113	0.0593903	0.00564282	*		4.48737	0.0230355	0.0147944	0.052032	-0.00596096
4.58752	0.0512689	0.00508954	0.0612442	0.0412936	*	*	4.58752	0.0561884	0.00540635	0.0667846	0.0455921	*	*	4.43694	0.0328993	0.0139246	0.0601911	0.00560754	*		4.58752	0.0226672	0.0150421	0.0521492	-0.00681491
4.68767	0.0514032	0.00518078	0.0615573	0.0412491	*	*	4.68767	0.0562481	0.00552324	0.0670735	0.0454228	*	*	4.52951	0.0332817	0.0141349	0.0609856	0.00557788	*		4.68767	0.0223136	0.0152747	0.0522516	-0.00762432
4.78782	0.0515501	0.00526721	0.0618737	0.0412266	*	*	4.78782	0.0563216	0.00563416	0.0673643	0.0452788	*	*	4.62208	0.0336639	0.0143356	0.0617612	0.00556652	*		4.78782	0.0219739	0.0154872	0.0523282	-0.00838046
4.88798	0.0517088	0.00534796	0.0621906	0.041227	*	*	4.88798	0.0564077	0.00573832	0.0676546	0.0451607	*	*	4.71465	0.0340459	0.0145221	0.0625087	0.00558299	*		4.88798	0.0216468	0.0156762	0.0523715	-0.00907791
4.98813	0.0518785	0.0054225	0.0625064	0.0412506	*	*	4.98813	0.0565055	0.00583532	0.0679425	0.0450685	*	*	4.80722	0.0344277	0.0146909	0.0632213	0.00563412	*		4.98813	0.0213315	0.0158398	0.0523769	-0.00971394
5.08828	0.0520583	0.00549068	0.0628199	0.0412968	*	*	5.08828	0.0566142	0.00592505	0.0682271	0.0450013	*	*	4.89979	0.0348096	0.0148396	0.0638946	0.00572457	*		5.08828	0.0210268	0.0159772	0.0523416	-0.010288
5.18843	0.0522475	0.00555255	0.0631303	0.0413647	*	*	5.18843	0.0567328	0.00600767	0.0685076	0.0449579	*	*	4.99236	0.0351915	0.0149668	0.0645259	0.00585711	*		5.18843	0.0207318	0.0160886	0.0522648	-0.0108013
5.28858	0.0524453	0.00560841	0.0634375	0.041453	*	*	5.28858	0.0568603	0.00608352	0.0687838	0.0449368	*	*	5.08493	0.0355736	0.015072	0.0651141	0.00603306	*		5.28858	0.0204453	0.0161747	0.0521471	-0.0112564
5.38874	0.0526507	0.00565868	0.0637416	0.0415599	*	*	5.38874	0.0569958	0.00615308	0.0690557	0.044936	*	*	5.1775	0.0359558	0.0151551	0.0656592	0.00625244	*		5.38874	0.0201665	0.0162369	0.0519902	-0.0116573
5.48889	0.0528632	0.00570391	0.0640426	0.0416837	*	*	5.48889	0.0571385	0.00621694	0.0693235	0.0449535	*	*	5.27007	0.0363384	0.0152167	0.0661625	0.00651427	*		5.48889	0.0198941	0.0162771	0.0517967	-0.0120084
5.58904	0.0530817	0.00574474	0.0643412	0.0418222	*	*	5.58904	0.0572873	0.00627574	0.0695875	0.0449871	*	*	5.36264	0.0367213	0.0152577	0.066626	0.00681671	*		5.58904	0.0196273	0.0162976	0.05157	-0.0123154
5.68919	0.0533055	0.00578184	0.0646377	0.0419733	*	*	5.68919	0.0574413	0.00633016	0.0698482	0.0450344	*	*	5.45521	0.0371047	0.0152796	0.0670522	0.00715723	*		5.68919	0.019365	0.0163009	0.0513141	-0.0125842
5.78935	0.0535339	0.00581594	0.0649329	0.0421349	*	*	5.78935	0.0575997	0.00638093	0.0701061	0.0450933	*	*	5.54778	0.0374887	0.0152839	0.0674446	0.0075327	*		5.78935	0.019106	0.0162897	0.0510333	-0.0128212
5.8895	0.053766	0.00584776	0.0652274	0.0423046	*	*	5.8895	0.0577614	0.00642873	0.0703614	0.0451613	*	*	5.64035	0.0378732	0.0152726	0.0678069	0.00793954	*		5.8895	0.0188495	0.016267	0.0507322	-0.0130332
5.98965	0.0540009	0.00587801	0.0655216	0.0424802	*	*	5.98965	0.0579255	0.00647424	0.0706148	0.0452362	*	*	5.73292	0.0382584	0.0152475	0.0681431	0.00837379	*		5.98965	0.0185944	0.0162357	0.0504158	-0.013227
6.0898	0.0542379	0.00590737	0.0658162	0.0426597	*	*	6.0898	0.0580911	0.0065181	0.0708663	0.0453159	*	*	5.82549	0.0386444	0.0152111	0.0684576	0.0088312	*		6.0898	0.0183396	0.0161989	0.0500889	-0.0134096
6.18995	0.0544762	0.00593648	0.0661115	0.0428409	*	*	6.18995	0.0582573	0.00656088	0.0711164	0.0453982	*	*	5.91806	0.0390313	0.0151656	0.0687552	0.00930729	*		6.18995	0.0180841	0.0161596	0.0497563	-0.013588
6.29011	0.054715	0.00596591	0.066408	0.0430221	*	*	6.29011	0.0584231	0.00660311	0.0713649	0.0454812	*	*	6.01063	0.039419	0.0151133	0.0690406	0.00979748	*		6.29011	0.0178269	0.0161206	0.0494227	-0.0137689
6.39026	0.0549534	0.00599615	0.0667057	0.0432012	*	*	6.39026	0.0585876	0.00664521	0.071612	0.0455632	*	*	6.1032	0.0398078	0.0150568	0.0693185	0.0102971	*		6.39026	0.017567	0.0160848	0.0490925	-0.0139586
6.49041	0.0551907	0.00602762	0.0670046	0.0433768	*	*	6.49041	0.0587499	0.00668752	0.0718572	0.0456426	*	*	6.19577	0.0401976	0.0149983	0.0695938	0.0108015	*		6.49041	0.0173032	0.0160546	0.0487696	-0.0141632
6.59056	0.0554261	0.00606063	0.0673047	0.0435475	*	*	6.59056	0.058909	0.00673032	0.0721001	0.0457178	*	*	6.28834	0.0405887	0.0149403	0.0698712	0.0113061	*		6.59056	0.0170346	0.0160325	0.0484577	-0.0143884
6.69072	0.0556586	0.0060954	0.0676054	0.0437119	*	*	6.69072	0.059064	0.00677374	0.0723402	0.0457877	*	*	6.3809	0.0409809	0.0148851	0.0701552	0.0118066	*		6.69072	0.0167602	0.0160203	0.0481594	-0.014639
6.79087	0.0558876	0.00613206	0.0679062	0.043869	*	*	6.79087	0.0592139	0.00681787	0.0725767	0.0458512	*	*	6.47347	0.0413745	0.0148348	0.0704502	0.0122988	*		6.79087	0.0164789	0.0160198	0.0478771	-0.0149194
6.89102	0.0561122	0.00617062	0.0682064	0.044018	*	*	6.89102	0.0593579	0.00686265	0.0728085	0.0459074	*	*	6.56604	0.0417695	0.0147914	0.0707602	0.0127788	*		6.89102	0.0161896	0.0160322	0.0476122	-0.0152329
6.99117	0.0563316	0.00621097	0.0685049	0.0441584	*	*	6.99117	0.059495	0.00690796	0.0730344	0.0459557	*	*	6.65861	0.0421659	0.0147567	0.0710886	0.0132432	*		6.99117	0.0158914	0.0160584	0.0473654	-0.0155825
7.09132	0.0565451	0.00625295	0.0688006	0.0442895	*	*	7.09132	0.0596243	0.00695358	0.0732531	0.0459955	*	*	6.75118	0.0425639	0.0147323	0.0714387	0.0136892	*		7.09132	0.0155832	0.0160989	0.0471364	-0.0159699
7.19148	0.0567517	0.00629627	0.0690921	0.0444112	*	*	7.19148	0.0597448	0.00699923	0.073463	0.0460265	*	*	6.84375	0.0429636	0.0147194	0.0718131	0.0141141	*		7.19148	0.015264	0.0161536	0.0469244	-0.0163963
7.29163	0.0569507	0.00634056	0.069378	0.0445234	*	*	7.29163	0.0598556	0.00704452	0.0736626	0.0460486	*	*	6.93632	0.0433649	0.0147191	0.0722138	0.0145161	*		7.29163	0.0149328	0.0162221	0.0467276	-0.016862
7.39178	0.0571413	0.0063854	0.0696564	0.0446261	*	*	7.39178	0.0599557	0.00708902	0.07385	0.0460615	*	*	7.02889	0.0437681	0.014732	0.0726422	0.014894	*		7.39178	0.0145885	0.0163038	0.0465432	-0.0173663
7.49193	0.0573226	0.00643029	0.0699258	0.0447195	*	*	7.49193	0.0600444	0.00713225	0.0740233	0.0460654	*	*	7.12146	0.0441731	0.0147585	0.0730992	0.015247	*		7.49193	0.01423	0.0163974	0.0463682	-0.0179082
7.59209	0.057494	0.00647468	0.0701841	0.0448038	*	*	7.59209	0.0601205	0.0071737	0.0741807	0.0460603	*	*	7.21403	0.0445801	0.0147987	0.0735849	0.0155752	*		7.59209	0.0138564	0.0165015	0.0461987	-0.0184859
7.69224	0.0576544	0.006518	0.0704295	0.0448794	*	*	7.69224	0.0601831	0.00721282	0.07432	0.0460463	*	*	7.3066	0.0449891	0.0148522	0.074099	0.0158792	*		7.69224	0.0134666	0.0166144	0.0460302	-0.019097
7.79239	0.0578032	0.00655965	0.0706599	0.0449466	*	*	7.79239	0.0602314	0.00724907	0.0744394	0.0460235	*	*	7.39917	0.0454002	0.0149187	0.0746403	0.0161601	*		7.79239	0.0130596	0.0167342	0.0458581	-0.0197388
7.89254	0.0579396	0.00659902	0.0708735	0.0450058	*	*	7.89254	0.0602645	0.00728191	0.0745367	0.0459922	*	*	7.49174	0.0458135	0.0149971	0.0752073	0.0164197	*		7.89254	0.0126344	0.0168589	0.0456772	-0.0204084
7.99269	0.0580627	0.00663554	0.0710681	0.0450573	*	*	7.99269	0.0602812	0.00731082	0.0746102	0.0459523	*	*	7.58431	0.046229	0.0150864	0.0757979	0.0166602	*		7.99269	0.0121898	0.0169863	0.0454824	-0.0211027
8.09285	0.0581717	0.00666864	0.071242	0.0451014	*	*	8.09285	0.0602809	0.00733534	0.0746579	0.0459039	*	*	7.67688	0.0466469	0.0151854	0.0764097	0.0168842	*		8.09285	0.011725	0.0171143	0.0452685	-0.0218185
8.193	0.0582658	0.0066978	0.0713933	0.0451384	*	*	8.193	0.0602624	0.00735507	0.0746781	0.0458467	*	*	7.76945	0.0470673	0.0152924	0.0770399	0.0170947	*		8.193	0.0112388	0.0172409	0.0450304	-0.0225527
8.29315	0.0583443	0.00672259	0.0715203	0.0451682	*	*	8.29315	0.0602249	0.0073697	0.0746692	0.0457806	*	*	7.86202	0.0474901	0.015406	0.0776853	0.0172949	*		8.29315	0.0107302	0.0173641	0.0447632	-0.0233027
8.3933	0.0584062	0.00674265	0.0716216	0.0451909	*	*	8.3933	0.0601674	0.00737902	0.0746301	0.0457048	*	*	7.95459	0.0479155	0.0155244	0.0783427	0.0174883	*		8.3933	0.0101983	0.0174821	0.0444626	-0.024066
8.49346	0.0584508	0.00675774	0.0716958	0.0452059	*	*	8.49346	0.0600891	0.00738299	0.0745595	0.0456187	*	*	8.04716	0.0483436	0.0156458	0.0790088	0.0176783	*		8.49346	0.00964185	0.0175935	0.0441245	-0.0248408
8.59361	0.0584773	0.00676776	0.0717419	0.0452128	*	*	8.59361	0.0599889	0.00738171	0.0744568	0.045521	*	*	8.13973	0.0487744	0.0157686	0.0796804	0.0178684	*		8.59361	0.00905996	0.0176972	0.0437458	-0.0256259
8.69376	0.0584849	0.00677275	0.0717593	0.0452106	*	*	8.69376	0.059866	0.0073755	0.0743217	0.0454103	*	*	8.2323	0.049208	0.0158911	0.080354	0.018062	*		8.69376	0.00845155	0.0177924	0.0433241	-0.026421
8.79391	0.0584728	0.006773	0.0717476	0.0451979	*	*	8.79391	0.0597194	0.00736491	0.0741543	0.0452844	*	*	8.32487	0.0496445	0.0160117	0.0810269	0.0182622	*		8.79391	0.00781561	0.017879	0.0428579	-0.0272267
8.89406	0.0584401	0.00676898	0.071707	0.0451731	*	*	8.89406	0.0595481	0.0073508	0.0739554	0.0451408	*	*	8.41743	0.050084	0.0161289	0.0816961	0.0184719	*		8.89406	0.00715109	0.0179574	0.042347	-0.0280448
8.99422	0.058386	0.00676148	0.0716383	0.0451338	*	*	8.99422	0.0593513	0.00733433	0.0737263	0.0449763	*	*	8.51	0.0505266	0.0162416	0.0823595	0.0186937	*		8.99422	0.00645696	0.0180287	0.0417927	-0.0288787
9.09437	0.0583098	0.00675156	0.0715426	0.045077	*	*	9.09437	0.059128	0.00731708	0.0734692	0.0447868	*	*	8.60257	0.0509723	0.0163487	0.0830151	0.0189295	*		9.09437	0.00573219	0.0180949	0.0411976	-0.0297332
9.19452	0.0582107	0.0067407	0.0714222	0.0449991	*	*	9.19452	0.0588773	0.00730103	0.073187	0.0445675	*	*	8.69514	0.0514212	0.0164495	0.0836615	0.0191808	*		9.19452	0.00497576	0.0181588	0.0405663	-0.0306148
9.29467	0.0580877	0.00673074	0.0712797	0.0448957	*	*	9.29467	0.0585982	0.00728865	0.0728837	0.0443127	*	*	8.78771	0.0518733	0.0165436	0.0842982	0.0194485	*		9.29467	0.00418661	0.0182243	0.0399056	-0.0315324
9.39482	0.0579402	0.00672401	0.071119	0.0447614	*	*	9.39482	0.0582898	0.00728294	0.0725641	0.0440155	*	*	8.88028	0.0523289	0.0166312	0.0849254	0.0197324	*		9.39482	0.00336373	0.0182966	0.0392243	-0.0324969
9.49498	0.0577673	0.00672335	0.0709448	0.0445898	*	*	9.49498	0.0579512	0.00728747	0.0722344	0.043668	*	*	8.97285	0.0527879	0.0167126	0.085544	0.0200318	*		9.49498	0.00250608	0.0183819	0.0385339	-0.0335217
9.59513	0.0575682	0.0067321	0.0707628	0.0443735	*	*	9.59513	0.0575815	0.00730638	0.0719017	0.0432612	*	*	9.06542	0.0532504	0.016789	0.0861563	0.0203445	*		9.59513	0.00161262	0.018488	0.0378484	-0.0346232
9.69528	0.0573421	0.00675417	0.07058	0.0441041	*	*	9.69528	0.0571796	0.00734434	0.0715743	0.042785	*	*	9.15799	0.0537165	0.016862	0.0867655	0.0206676	*		9.69528	0.000682329	0.018624	0.0371847	-0.0358201
9.79543	0.0570881	0.00679399	0.0704041	0.0437721	*	*	9.79543	0.0567448	0.00740655	0.0712613	0.0422282	*	*	9.25056	0.0541864	0.016934	0.0873763	0.0209964	*		9.79543	-0.000285831	0.0188005	0.0365625	-0.0371342
9.89559	0.0568056	0.00685645	0.070244	0.0433672	*	*	9.89559	0.056276	0.00749856	0.0709729	0.041579	*	*	9.34313	0.0546599	0.0170079	0.0879947	0.0213252	*		9.89559	-0.00129289	0.0190293	0.0360038	-0.0385896
9.99574	0.0564936	0.00694681	0.0701091	0.0428781	*	*	9.99574	0.0557723	0.00762618	0.0707193	0.0408252	*	*	9.4357	0.0551374	0.0170876	0.0886285	0.0216462	*		9.99574	-0.00233989	0.0193234	0.0355332	-0.040213
10.0959	0.0561514	0.00707052	0.0700094	0.0422934	*	*	10.0959	0.0552327	0.00779524	0.0705111	0.0399544	*	*	9.52827	0.0556187	0.017178	0.089287	0.0219504	*		10.0959	-0.00342785	0.0196965	0.0351766	-0.0420323
10.196	0.0557781	0.0072331	0.0699547	0.0416015	*	*	10.196	0.0546565	0.00801136	0.0703584	0.0389545	*	*	9.62084	0.056104	0.0172848	0.0899816	0.0222264	*		10.196	-0.00455781	0.020163	0.0349609	-0.0440766
10.2962	0.055373	0.00743983	0.0699548	0.0407912	*	*	10.2962	0.0540425	0.00827978	0.0702706	0.0378144	*	*	9.71341	0.0565935	0.0174146	0.0907255	0.0224614	*		10.2962	-0.0057308	0.0207371	0.0349132	-0.0463748
10.3963	0.0549352	0.00769563	0.0700184	0.0398521	*	*	10.3963	0.0533899	0.0086051	0.0702556	0.0365243	*	*	9.80598	0.057087	0.0175752	0.0915337	0.0226404	*		10.3963	-0.00694786	0.0214326	0.0350592	-0.0489549
10.4965	0.054464	0.00800481	0.0701531	0.0387748	*	*	10.4965	0.0526978	0.00899119	0.0703202	0.0350754	*	*	9.89855	0.0575848	0.017775	0.0924231	0.0227466	*		10.4965	-0.00821001	0.0222622	0.035423	-0.051843
10.5967	0.0539584	0.00837101	0.0703653	0.0375516	*	*	10.5967	0.0519652	0.00944115	0.0704695	0.0334609	*	*	9.99112	0.058087	0.0180234	0.0934122	0.0227617	*		10.5967	-0.0095183	0.0232373	0.0360259	-0.0550625
10.6968	0.0534178	0.0087971	0.0706598	0.0361758	*	*	10.6968	0.0511912	0.00995728	0.0707071	0.0316753	*	*	10.0837	0.0585935	0.0183305	0.0945207	0.0226663	*		10.6968	-0.0108737	0.0243677	0.036886	-0.0586335
10.797	0.0528413	0.00928524	0.0710401	0.0346426	*	*	10.797	0.0503748	0.0105412	0.0710351	0.0297145	*	*	10.1763	0.0591045	0.0187068	0.0957692	0.0224397	*		10.797	-0.0122774	0.0256614	0.0380181	-0.0625729
10.8971	0.0522281	0.00983692	0.0715081	0.0329481	*	*	10.8971	0.0495151	0.0111939	0.0714547	0.0275756	*	*	10.2688	0.05962	0.0191629	0.0971786	0.0220614	*		10.8971	-0.0137303	0.0271249	0.0394337	-0.0668942
10.9973	0.0515774	0.0104531	0.072065	0.0310897	*	*	10.9973	0.0486113	0.0119159	0.0719661	0.0252565	*	*	10.3614	0.0601402	0.0197092	0.0987694	0.0215109	*		10.9973	-0.0152334	0.028763	0.0411411	-0.0716079
11.0974	0.0508883	0.0111343	0.0727111	0.0290656	*	*	11.0974	0.0476622	0.0127076	0.0725687	0.0227558	*	*	10.454	0.060665	0.0203557	0.100561	0.0207686	*		11.0974	-0.0167878	0.0305793	0.0431465	-0.0767222
11.1976	0.0501602	0.0118807	0.073446	0.0268744	*	*	11.1976	0.0466671	0.013569	0.0732618	0.0200725	*	*	10.5465	0.0611947	0.0211117	0.102573	0.0198166	*		11.1976	-0.0183946	0.0325763	0.0454538	-0.082243
11.2977	0.0493921	0.0126925	0.074269	0.0245152	*	*	11.2977	0.045625	0.0144999	0.0740444	0.0172057	*		10.6391	0.0617292	0.0219855	0.10482	0.0186385	*		11.2977	-0.0200547	0.0347559	0.0480656	-0.0881749
11.3979	0.0485832	0.0135696	0.0751792	0.0219873	*	*	11.3979	0.044535	0.0155005	0.0749153	0.0141546	*		10.7317	0.0622687	0.0229843	0.107317	0.0172204	*		11.3979	-0.0217692	0.0371193	0.0509833	-0.0945217
11.498	0.0477328	0.0145119	0.0761757	0.01929	*		11.498	0.043396	0.0165705	0.0758736	0.0109185	*		10.8242	0.0628132	0.024114	0.110076	0.0155506	*		11.498	-0.0235391	0.0396676	0.054208	-0.101286
11.5982	0.0468401	0.0155194	0.0772577	0.0164225	*		11.5982	0.0422073	0.01771	0.0769181	0.0074964	*		10.9168	0.0633628	0.0253797	0.113106	0.0136195	*		11.5982	-0.0253655	0.0424017	0.0577403	-0.108471
11.6983	0.0459042	0.0165921	0.0784242	0.0133842	*		11.6983	0.0409678	0.018919	0.0780483	0.00388726	*		11.0094	0.0639176	0.0267851	0.116415	0.0114198	*		11.6983	-0.0272494	0.0453224	0.0615809	-0.11608
11.7985	0.0449243	0.0177301	0.0796747	0.0101739	*		11.7985	0.0396766	0.0201977	0.0792633	8.98e-05	*		11.102	0.0644776	0.0283332	0.12001	0.00894562	*		11.7985	-0.0291917	0.0484306	0.0657304	-0.124114
11.8986	0.0438996	0.0189335	0.0810087	0.00679057	*		11.8986	0.0383328	0.0215464	0.0805629	-0.00389729			11.1945	0.065043	0.0300262	0.123893	0.00619284	*		11.8986	-0.0311937	0.0517272	0.0701898	-0.132577

## Sheet: F3-Aff
Social-Interaction Difficulties (SRS) - Affective (CBCL)
ALL							MALE							FEMALE							SEX INTERACTION EFFECT
age	estimate	standard_error	upper	lower	sig	sigadj	age	estimate	standard_error	upper	lower	sig	sigadj	age	estimate	standard_error	upper	lower	sig	sigadj	age	estimate	standard_error	upper	lower	sig	sigadj
1.98356	0.0723769	0.0127115	0.097291	0.0474628	*	*	1.98356	0.0729962	0.013269	0.0990029	0.0469896	*	*	2.03014	0.0686065	0.0396226	0.146265	-0.0090523			1.98356	0.00374026	0.0424987	0.0870362	-0.0795557
2.08371	0.0706941	0.0117294	0.0936834	0.0477048	*	*	2.08371	0.0712366	0.0122168	0.0951812	0.047292	*	*	2.12271	0.0673651	0.0369269	0.13974	-0.00501033			2.08371	0.00335659	0.0393835	0.0805467	-0.0738336
2.18387	0.0691256	0.0108004	0.090294	0.0479573	*	*	2.18387	0.0696001	0.0112226	0.091596	0.0476042	*	*	2.21528	0.0661884	0.0343594	0.133532	-0.00115471			2.18387	0.00301959	0.0364269	0.0744151	-0.0683759
2.28402	0.0676688	0.00992419	0.0871198	0.0482177	*	*	2.28402	0.0680837	0.0102861	0.0882441	0.0479233	*	*	2.30785	0.0650752	0.0319195	0.127636	0.00251413	*		2.28402	0.00272796	0.0336285	0.0686385	-0.0631826
2.38417	0.0663207	0.00910083	0.084158	0.0484834	*	*	2.38417	0.0666845	0.00940729	0.0851224	0.0482466	*	*	2.40042	0.0640241	0.0296071	0.122053	0.0059952	*		2.38417	0.00248039	0.0309877	0.0632152	-0.0582544
2.48432	0.0650789	0.00833051	0.0814064	0.0487514	*	*	2.48432	0.0653995	0.00858647	0.0822287	0.0485703	*	*	2.49298	0.0630338	0.0274224	0.116781	0.00928685	*		2.48432	0.00227558	0.0285048	0.058144	-0.0535928
2.58447	0.0639404	0.00761362	0.0788628	0.049018	*	*	2.58447	0.0642257	0.00782418	0.0795608	0.0488906	*	*	2.58555	0.062103	0.0253659	0.111819	0.0123867	*		2.58447	0.00211222	0.0261805	0.0534251	-0.0492006
2.68463	0.0629026	0.00695084	0.076526	0.0492792	*	*	2.68463	0.0631603	0.00712125	0.0771176	0.0492029	*	*	2.67812	0.0612304	0.0234387	0.107169	0.0152914	*		2.68463	0.00198903	0.0240162	0.0490598	-0.0450818
2.78478	0.0619627	0.00634313	0.0743951	0.0495304	*	*	2.78478	0.0622001	0.00647887	0.0748984	0.0495017	*	*	2.77069	0.0604146	0.0216421	0.102832	0.0179969	*		2.78478	0.00190469	0.0220138	0.045051	-0.0412416
2.88493	0.0611181	0.00579171	0.0724697	0.0497666	*	*	2.88493	0.0613422	0.00589856	0.0729032	0.0497813	*	*	2.86326	0.0596544	0.0199781	0.0988107	0.020498	*		2.88493	0.00185791	0.0201763	0.0414027	-0.0376868
2.98508	0.060366	0.005298	0.0707499	0.0499821	*	*	2.98508	0.0605837	0.00538206	0.0711324	0.0500351	*	*	2.95583	0.0589484	0.0184492	0.0951081	0.0227887	*		2.98508	0.00184738	0.0185069	0.0381202	-0.0344255
3.08524	0.0597036	0.00486354	0.069236	0.0501712	*	*	3.08524	0.0599217	0.00493123	0.0695867	0.0502566	*	*	3.0484	0.0582953	0.017058	0.0917284	0.0248622	*	*	3.08524	0.00187179	0.0170096	0.03521	-0.0314664
3.18539	0.0591282	0.00448969	0.0679279	0.0503286	*	*	3.18539	0.059353	0.00454767	0.0682663	0.0504397	*	*	3.14097	0.0576938	0.0158077	0.0886763	0.0267113	*	*	3.18539	0.00192986	0.0156883	0.0326784	-0.0288187
3.28554	0.0586372	0.00417727	0.0668245	0.0504499	*	*	3.28554	0.0588748	0.00423221	0.0671698	0.0505798	*	*	3.23354	0.0571426	0.0147009	0.0859558	0.0283294	*	*	3.28554	0.00202028	0.0145463	0.0305305	-0.02649
3.38569	0.0582277	0.00392611	0.0659227	0.0505327	*	*	3.38569	0.0584841	0.00398437	0.0662934	0.0506749	*	*	3.32611	0.0566404	0.0137398	0.0835699	0.0297109	*	*	3.38569	0.00214174	0.0135853	0.0287684	-0.0244849
3.48584	0.0578971	0.00373456	0.0652167	0.0505775	*	*	3.48584	0.058178	0.00380169	0.0656292	0.0507268	*	*	3.41868	0.0561858	0.0129251	0.0815185	0.030853	*	*	3.48584	0.00229295	0.012804	0.0273884	-0.0228025
3.586	0.0576425	0.00359907	0.0646966	0.0505885	*	*	3.586	0.0579534	0.00367944	0.065165	0.0507418	*	*	3.51125	0.0557775	0.0122555	0.0797978	0.0317573	*	*	3.586	0.0024726	0.0121974	0.0263792	-0.021434
3.68615	0.0574614	0.00351425	0.0643492	0.0505736	*	*	3.68615	0.0578074	0.0036107	0.0648842	0.0507305	*	*	3.60382	0.0554143	0.0117266	0.0783979	0.0324307	*	*	3.68615	0.00267939	0.0117554	0.0257196	-0.0203608
3.7863	0.0573509	0.00347318	0.0641582	0.0505436	*	*	3.7863	0.057737	0.00358699	0.0647674	0.0507066	*	*	3.69639	0.0550948	0.0113308	0.0773027	0.0328868	*	*	3.7863	0.00291202	0.0114629	0.0253789	-0.0195549
3.88645	0.0573083	0.00346802	0.0641055	0.0505111	*	*	3.88645	0.0577393	0.00359913	0.0647935	0.0506851	*	*	3.78896	0.0548176	0.0110571	0.0764891	0.0331461	*	*	3.88645	0.00316919	0.0113008	0.0253183	-0.01898
3.98661	0.0573309	0.00349083	0.0641728	0.050489	*	*	3.98661	0.0578113	0.0036381	0.0649418	0.0506807	*	*	3.88153	0.0545815	0.0108916	0.0759286	0.0332345	*	*	3.98661	0.00344959	0.0112474	0.025494	-0.0185949
4.08676	0.057416	0.00353412	0.0643428	0.0504893	*	*	4.08676	0.05795	0.00369576	0.0651935	0.0507064	*	*	3.9741	0.0543852	0.0108183	0.0755888	0.0331817	*	*	4.08676	0.00375193	0.0112802	0.0258607	-0.0183568
4.18691	0.0575608	0.00359131	0.0645997	0.050522	*	*	4.18691	0.0581524	0.00376518	0.065532	0.0507728	*	*	4.06667	0.0542273	0.0108207	0.0754355	0.0330192	*	*	4.18691	0.0040749	0.0113777	0.0263749	-0.0182251
4.28706	0.0577626	0.00365689	0.06493	0.0505953	*	*	4.28706	0.0584157	0.00384073	0.0659433	0.050888	*	*	4.15924	0.0541066	0.0108823	0.0754354	0.0327778	*	*	4.28706	0.0044172	0.0115207	0.0269973	-0.0181629
4.38721	0.0580187	0.00372645	0.0653225	0.050715	*	*	4.38721	0.0587367	0.00391804	0.0664159	0.0510575	*	*	4.25181	0.0540217	0.0109878	0.0755574	0.0324859	*	*	4.38721	0.00477754	0.0116924	0.0276941	-0.018139
4.48737	0.0583264	0.0037966	0.0657676	0.0508852	*	*	4.48737	0.0591126	0.00399387	0.0669405	0.0512848	*	*	4.34438	0.0539712	0.0111239	0.0757736	0.0321688	*	*	4.48737	0.0051546	0.0118791	0.0284371	-0.018128
4.58752	0.0586828	0.00386481	0.0662577	0.0511079	*	*	4.58752	0.0595404	0.00406588	0.0675094	0.0515715	*	*	4.43694	0.0539539	0.0112789	0.0760602	0.0318477	*	*	4.58752	0.00554708	0.0120699	0.0292037	-0.0181095
4.68767	0.0590854	0.00392929	0.0667866	0.0513841	*	*	4.68767	0.0600171	0.0041325	0.0681167	0.0519176	*	*	4.52951	0.0539685	0.0114433	0.076397	0.0315401	*	*	4.68767	0.00595369	0.0122565	0.029976	-0.0180686
4.78782	0.0595313	0.00398885	0.0673493	0.0517133	*	*	4.78782	0.0605398	0.00419279	0.0687575	0.0523221	*	*	4.62208	0.0540137	0.0116094	0.0767676	0.0312597	*	*	4.78782	0.00637313	0.0124325	0.0307404	-0.0179941
4.88798	0.0600178	0.00404278	0.0679415	0.0520941	*	*	4.88798	0.0611054	0.00424629	0.069428	0.0527829	*	*	4.71465	0.0540881	0.0117711	0.0771589	0.0310172	*	*	4.88798	0.00680408	0.0125935	0.0314869	-0.0178787
4.98813	0.0605422	0.00409078	0.06856	0.0525244	*	*	4.98813	0.0617111	0.00429293	0.0701251	0.0532971	*	*	4.80722	0.0541903	0.0119238	0.0775606	0.0308201	*	*	4.98813	0.00724526	0.0127364	0.0322081	-0.0177176
5.08828	0.0611018	0.00413284	0.0692021	0.0530016	*	*	5.08828	0.0623538	0.00433295	0.0708462	0.0538614	*	*	4.89979	0.0543192	0.0120641	0.0779645	0.030674	*	*	5.08828	0.00769535	0.0128594	0.0328993	-0.0175086
5.18843	0.0616939	0.00416921	0.0698654	0.0535224	*	*	5.18843	0.0630306	0.00436685	0.0715894	0.0544717	*	*	4.99236	0.0544734	0.0121897	0.0783647	0.0305821	*	*	5.18843	0.00815306	0.0129617	0.0335575	-0.0172514
5.28858	0.0623156	0.00420032	0.0705481	0.0540831	*	*	5.28858	0.0637384	0.00439529	0.0723531	0.0551238	*	*	5.08493	0.0546516	0.0122989	0.0787569	0.0305462	*	*	5.28858	0.00861708	0.0130432	0.0341813	-0.0169471
5.38874	0.0629643	0.00422677	0.0712486	0.05468	*	*	5.38874	0.0644745	0.00441912	0.0731358	0.0558132	*	*	5.1775	0.0548524	0.0123909	0.079138	0.0305667	*	*	5.38874	0.00908612	0.0131045	0.0347704	-0.0165981
5.48889	0.0636373	0.00424925	0.0719657	0.0553089	*	*	5.48889	0.0652357	0.00443926	0.0739365	0.0565349	*	*	5.27007	0.0550745	0.0124654	0.0795061	0.0306428	*	*	5.48889	0.00955886	0.0131465	0.0353256	-0.0162079
5.58904	0.0643318	0.00426855	0.072698	0.0559656	*	*	5.58904	0.0660191	0.00445672	0.0747541	0.0572841	*	*	5.36264	0.0553167	0.0125225	0.0798604	0.0307729	*	*	5.58904	0.010034	0.0131709	0.0358485	-0.0157805
5.68919	0.0650451	0.00428552	0.0734445	0.0566456	*	*	5.68919	0.0668217	0.00447256	0.0755878	0.0580557	*	*	5.45521	0.0555775	0.012563	0.0802005	0.0309546	*	*	5.68919	0.0105103	0.0131794	0.0363414	-0.0153208
5.78935	0.0657744	0.00430103	0.0742043	0.0573445	*	*	5.78935	0.0676407	0.00448785	0.0764367	0.0588446	*	*	5.54778	0.0558558	0.0125875	0.0805268	0.0311848	*	*	5.78935	0.0109864	0.0131739	0.0368068	-0.0148341
5.8895	0.0665171	0.00431594	0.0749762	0.058058	*	*	5.8895	0.0684729	0.00450364	0.0772999	0.0596459	*	*	5.64035	0.0561501	0.0125972	0.0808402	0.03146	*	*	5.8895	0.0114609	0.0131568	0.0372478	-0.0143259
5.98965	0.0672703	0.00433111	0.0757592	0.0587815	*	*	5.98965	0.0693154	0.00452096	0.0781763	0.0604545	*	*	5.73292	0.0564592	0.0125935	0.0811421	0.0317763	*	*	5.98965	0.0119327	0.0131303	0.0376677	-0.0138022
6.0898	0.0680315	0.00434736	0.0765522	0.0595108	*	*	6.0898	0.0701654	0.00454073	0.079065	0.0612657	*	*	5.82549	0.0567817	0.0125779	0.081434	0.0321295	*	*	6.0898	0.0124004	0.0130969	0.0380698	-0.013269
6.18995	0.0687978	0.00436544	0.0773539	0.0602417	*	*	6.18995	0.0710197	0.00456382	0.0799646	0.0620748	*	*	5.91806	0.0571164	0.0125519	0.0817177	0.0325151	*	*	6.18995	0.0128627	0.0130589	0.0384576	-0.0127323
6.29011	0.0695665	0.00438604	0.078163	0.06097	*	*	6.29011	0.0718754	0.00459096	0.0808736	0.0628773	*	*	6.01063	0.0574619	0.0125173	0.0819953	0.0329285	*	*	6.29011	0.0133183	0.0130187	0.0388345	-0.012198
6.39026	0.0703349	0.00440972	0.0789778	0.061692	*	*	6.39026	0.0727297	0.00462277	0.0817901	0.0636692	*	*	6.1032	0.0578169	0.0124757	0.0822688	0.0333649	*	*	6.39026	0.0137658	0.0129787	0.0392036	-0.0116719
6.49041	0.0711002	0.00443696	0.0797965	0.0624039	*	*	6.49041	0.0735794	0.00465969	0.0827122	0.0644466	*	*	6.19577	0.05818	0.012429	0.0825405	0.0338196	*	*	6.49041	0.0142041	0.0129409	0.0395678	-0.0111596
6.59056	0.0718598	0.00446812	0.0806171	0.0631024	*	*	6.59056	0.0744216	0.00470202	0.0836374	0.0652058	*	*	6.28834	0.05855	0.012379	0.0828124	0.0342877	*	*	6.59056	0.0146318	0.0129075	0.0399299	-0.0106664
6.69072	0.0726109	0.00450341	0.0814374	0.0637843	*	*	6.69072	0.0752534	0.00474991	0.0845631	0.0659438	*	*	6.3809	0.0589256	0.0123273	0.0830868	0.0347645	*	*	6.69072	0.0150475	0.0128801	0.040292	-0.010197
6.79087	0.0733507	0.00454293	0.0822547	0.0644467	*	*	6.79087	0.0760718	0.00480332	0.0854862	0.0666575	*	*	6.47347	0.0593054	0.0122758	0.0833655	0.0352454	*	*	6.79087	0.0154501	0.0128603	0.0406559	-0.00975575
6.89102	0.0740765	0.00458665	0.0830662	0.0650869	*	*	6.89102	0.0768739	0.00486207	0.0864034	0.0673444	*	*	6.56604	0.0596882	0.0122259	0.0836504	0.0357259	*	*	6.89102	0.0158381	0.0128495	0.0410227	-0.0093465
6.99117	0.0747857	0.00463442	0.083869	0.0657024	*	*	6.99117	0.0776566	0.00492583	0.087311	0.0680021	*	*	6.65861	0.0600725	0.0121791	0.0839431	0.0362019	*	*	6.99117	0.0162103	0.0128486	0.0413931	-0.00897244
7.09132	0.0754755	0.00468597	0.0846598	0.0662911	*	*	7.09132	0.0784169	0.00499416	0.0882053	0.0686286	*	*	6.75118	0.0604571	0.0121368	0.0842449	0.0366694	*	*	7.09132	0.0165654	0.0128582	0.041767	-0.00863618
7.19148	0.0761431	0.00474094	0.0854351	0.066851	*	*	7.19148	0.079152	0.00506648	0.0890821	0.0692219	*	*	6.84375	0.0608407	0.0121002	0.0845568	0.0371247	*	*	7.19148	0.0169021	0.0128787	0.0421439	-0.00833973
7.29163	0.0767858	0.00479886	0.0861914	0.0673802	*	*	7.29163	0.0798589	0.00514212	0.0899373	0.0697805	*	*	6.93632	0.061222	0.0120704	0.0848794	0.0375645	*	*	7.29163	0.0172191	0.0129102	0.0425226	-0.00808448
7.39178	0.0774009	0.00485921	0.0869248	0.067877	*	*	7.39178	0.0805345	0.00522038	0.0907663	0.0703028	*	*	7.02889	0.0615996	0.012048	0.0852132	0.037986	*	*	7.39178	0.017515	0.0129524	0.0429013	-0.00787127
7.49193	0.0779856	0.00492142	0.0876314	0.0683398	*	*	7.49193	0.081176	0.00530045	0.0915647	0.0707873	*	*	7.12146	0.0619722	0.0120338	0.085558	0.0383864	*	*	7.49193	0.0177886	0.0130049	0.0432777	-0.00770043
7.59209	0.0785373	0.00498488	0.0883075	0.0687671	*	*	7.59209	0.0817803	0.00538156	0.092328	0.0712326	*	*	7.21403	0.0623385	0.0120281	0.0859132	0.0387638	*	*	7.59209	0.0180386	0.0130668	0.0436492	-0.00757186
7.69224	0.0790532	0.00504894	0.088949	0.0691575	*	*	7.69224	0.0823445	0.00546287	0.0930515	0.0716375	*	*	7.3066	0.0626973	0.0120313	0.0862782	0.0391164	*	*	7.69224	0.0182637	0.0131374	0.0440126	-0.00748513
7.79239	0.0795306	0.00511299	0.0895519	0.0695093	*	*	7.79239	0.0828656	0.00554361	0.0937309	0.0720003	*	*	7.39917	0.0630471	0.0120433	0.0866514	0.0394427	*	*	7.79239	0.0184626	0.0132156	0.0443647	-0.00743954
7.89254	0.0799667	0.00517642	0.0901123	0.0698211	*	*	7.89254	0.0833407	0.005623	0.0943615	0.0723198	*	*	7.49174	0.0633866	0.0120639	0.0870315	0.0397418	*	*	7.89254	0.0186339	0.0133003	0.0447021	-0.00743428
7.99269	0.0803588	0.00523866	0.0906264	0.0700912	*	*	7.99269	0.0837667	0.00570035	0.0949392	0.0725942	*	*	7.58431	0.0637147	0.012093	0.0874164	0.0400129	*	*	7.99269	0.0187764	0.0133905	0.0450213	-0.00746856
8.09285	0.0807042	0.00529919	0.0910904	0.070318	*	*	8.09285	0.0841408	0.00577502	0.0954596	0.0728219	*	*	7.67688	0.0640298	0.0121299	0.087804	0.0402556	*	*	8.09285	0.0188888	0.0134852	0.0453192	-0.00754168
8.193	0.0810001	0.00535759	0.0915008	0.0704995	*	*	8.193	0.0844598	0.00584648	0.0959187	0.073001	*	*	7.76945	0.0643308	0.0121742	0.0881919	0.0404697	*	*	8.193	0.0189697	0.0135834	0.0455926	-0.00765324
8.29315	0.0812439	0.0054135	0.0918542	0.0706336	*	*	8.29315	0.084721	0.00591429	0.0963128	0.0731292	*	*	7.86202	0.0646162	0.0122253	0.0885775	0.040655	*	*	8.29315	0.0190179	0.0136845	0.045839	-0.00780324
8.3933	0.0814328	0.00546672	0.0921473	0.0707182	*	*	8.3933	0.0849213	0.00597817	0.0966383	0.0732043	*	*	7.95459	0.0648849	0.0122826	0.0889583	0.0408115	*	*	8.3933	0.019032	0.0137881	0.0460563	-0.00799222
8.49346	0.081564	0.00551715	0.0923774	0.0707506	*	*	8.49346	0.0850577	0.00603798	0.0968919	0.0732235	*	*	8.04716	0.0651354	0.0123453	0.0893318	0.0409391	*	*	8.49346	0.0190109	0.0138943	0.0462431	-0.00822143
8.59361	0.0816348	0.00556486	0.0925418	0.0707279	*	*	8.59361	0.0851273	0.00609377	0.0970709	0.0731838	*	*	8.13973	0.0653665	0.012413	0.0896955	0.0410375	*	*	8.59361	0.018953	0.0140033	0.0463991	-0.00849299
8.69376	0.0816426	0.00561012	0.0926382	0.070647	*	*	8.69376	0.0851271	0.00614581	0.0971727	0.0730816	*	*	8.2323	0.0655768	0.0124851	0.0900472	0.0411065	*	*	8.69376	0.0188573	0.0141162	0.0465246	-0.00881002
8.79391	0.0815845	0.0056534	0.092665	0.0705041	*	*	8.79391	0.0850542	0.00619459	0.0971953	0.072913	*	*	8.32487	0.0657651	0.0125614	0.0903849	0.0411453	*	*	8.79391	0.0187223	0.0142345	0.0466213	-0.0091768
8.89406	0.0814579	0.0056954	0.0926207	0.0702951	*	*	8.89406	0.0849055	0.00624088	0.0971374	0.0726736	*	*	8.41743	0.0659299	0.0126416	0.0907071	0.0411528	*	*	8.89406	0.0185467	0.0143603	0.0466924	-0.00959897
8.99422	0.08126	0.00573712	0.0925046	0.0700155	*	*	8.99422	0.0846781	0.00628577	0.096998	0.0723582	*	*	8.51	0.0660701	0.0127261	0.0910127	0.0411274	*	*	8.99422	0.0183293	0.0144967	0.0467422	-0.0100836
9.09437	0.0809881	0.00577983	0.0923164	0.0696599	*	*	9.09437	0.0843691	0.00633068	0.096777	0.0719612	*	*	8.60257	0.0661842	0.0128151	0.0913013	0.041067	*	*	9.09437	0.0180688	0.0146473	0.0467769	-0.0106394
9.19452	0.0806394	0.00582515	0.0920565	0.0692224	*	*	9.19452	0.0839754	0.0063774	0.0964748	0.0714759	*	*	8.69514	0.066271	0.0129095	0.0915731	0.0409688	*	*	9.19452	0.0177638	0.0148169	0.0468043	-0.0112768
9.29467	0.0802113	0.00587503	0.0917262	0.0686965	*	*	9.29467	0.0834941	0.00642814	0.096093	0.0708952	*	*	8.78771	0.0663291	0.0130105	0.0918292	0.040829	*	*	9.29467	0.017413	0.015011	0.046834	-0.0120079
9.39482	0.079701	0.00593182	0.0913271	0.0680748	*	*	9.39482	0.0829222	0.00648554	0.0956337	0.0702108	*	*	8.88028	0.0663572	0.0131197	0.0920714	0.0406431	*	*	9.39482	0.0170152	0.015236	0.0468772	-0.0128468
9.49498	0.0791057	0.00599822	0.090862	0.0673494	*	*	9.49498	0.0822569	0.00655265	0.0950998	0.0694139	*	*	8.97285	0.0663541	0.0132393	0.0923026	0.0404056	*	*	9.49498	0.0165691	0.0154993	0.0469471	-0.013809
9.59513	0.0784228	0.00607729	0.0903341	0.0665115	*	*	9.59513	0.081495	0.006633	0.0944954	0.0684945	*	*	9.06542	0.0663184	0.0133719	0.0925268	0.0401099	*	*	9.59513	0.0160733	0.0158089	0.0470581	-0.0149116
9.69528	0.0776495	0.00617245	0.0897472	0.0655517	*	*	9.69528	0.0806336	0.00673049	0.0938251	0.0674421	*	*	9.15799	0.0662487	0.0135208	0.092749	0.0397484	*	*	9.69528	0.0155265	0.0161736	0.0472262	-0.0161732
9.79543	0.076783	0.00628738	0.089106	0.06446	*	*	9.79543	0.0796698	0.00684936	0.0930943	0.0662453	*	*	9.25056	0.0661438	0.0136899	0.0929755	0.0393121	*	*	9.79543	0.0149274	0.0166026	0.0474679	-0.017613
9.89559	0.0758207	0.00642596	0.0884154	0.0632261	*	*	9.89559	0.0786006	0.00699413	0.0923088	0.0648924	*	*	9.34313	0.0660024	0.0138836	0.0932137	0.0387911	*	*	9.89559	0.0142749	0.0171052	0.0478005	-0.0192508
9.99574	0.0747599	0.0065922	0.0876803	0.0618394	*	*	9.99574	0.077423	0.00716943	0.0914748	0.0633712	*	*	9.4357	0.0658231	0.0141068	0.0934719	0.0381743	*	*	9.99574	0.0135674	0.017691	0.0482411	-0.0211063
10.0959	0.0735977	0.00679009	0.086906	0.0602893	*	*	10.0959	0.0761341	0.00737993	0.0905985	0.0616697	*	*	9.52827	0.0656046	0.0143651	0.0937597	0.0374495	*	*	10.0959	0.0128038	0.0183689	0.0488062	-0.0231986
10.196	0.0723315	0.00702349	0.0860972	0.0585657	*	*	10.196	0.0747309	0.00763011	0.0896856	0.0597761	*	*	9.62084	0.0653457	0.0146645	0.0940875	0.0366038	*	*	10.196	0.0119827	0.0191476	0.0495114	-0.025546
10.2962	0.0709585	0.00729602	0.0852584	0.0566585	*	*	10.2962	0.0732103	0.00792421	0.0887415	0.0576792	*	*	9.71341	0.0650449	0.0150113	0.0944664	0.0356233	*	*	10.2962	0.0111028	0.020035	0.0503708	-0.0281651
10.3963	0.069476	0.00761098	0.0843932	0.0545587	*	*	10.3963	0.0715696	0.00826603	0.0877707	0.0553685	*	*	9.80598	0.064701	0.0154119	0.0949078	0.0344941	*	*	10.3963	0.0101629	0.0210382	0.0513971	-0.0310713
10.4965	0.0678813	0.00797126	0.0835046	0.0522579	*	*	10.4965	0.0698056	0.00865892	0.0867768	0.0528344	*	*	9.89855	0.0643126	0.0158732	0.0954234	0.0332018	*	*	10.4965	0.00916162	0.0221634	0.0526011	-0.0342779
10.5967	0.0661716	0.00837932	0.0825948	0.0497484	*	*	10.5967	0.0679155	0.0091057	0.0857623	0.0500686	*	*	9.99112	0.0638785	0.0164015	0.0960248	0.0317322	*	*	10.5967	0.00809766	0.0234159	0.053992	-0.0377967
10.6968	0.0643442	0.0088372	0.0816648	0.0470237	*	*	10.6968	0.0658962	0.00960867	0.0847288	0.0470635	*	*	10.0837	0.0633973	0.0170032	0.096723	0.0300717	*	*	10.6968	0.00696971	0.0248002	0.0555773	-0.0416379
10.797	0.0623965	0.00934654	0.0807154	0.0440776	*	*	10.797	0.0637447	0.0101696	0.0836769	0.0438126	*	*	10.1763	0.0628678	0.0176844	0.0975285	0.0282071	*	*	10.797	0.00577649	0.0263202	0.0573631	-0.0458101
10.8971	0.0603255	0.00990866	0.0797462	0.0409049	*	*	10.8971	0.0614582	0.01079	0.0826063	0.0403101	*	*	10.2688	0.0622885	0.0184505	0.0984508	0.0261262	*	*	10.8971	0.0045167	0.0279789	0.0593544	-0.050321
10.9973	0.0581287	0.0105245	0.0787565	0.037501	*	*	10.9973	0.0590337	0.0114709	0.0815163	0.0365511	*	*	10.3614	0.0616582	0.0193066	0.0994985	0.0238179	*		10.9973	0.00318902	0.0297792	0.0615551	-0.0551771
11.0974	0.0558033	0.011195	0.0777451	0.0338616	*	*	11.0974	0.0564681	0.0122131	0.0804053	0.0325309	*	*	10.454	0.0609756	0.0202573	0.100679	0.0212721	*		11.0974	0.00179216	0.0317233	0.0639687	-0.0603844
11.1976	0.0533466	0.0119206	0.0767106	0.0299826	*	*	11.1976	0.0537585	0.0130172	0.0792717	0.0282454	*	*	10.5465	0.0602393	0.0213063	0.101999	0.0184796	*		11.1976	0.000324821	0.0338134	0.0665978	-0.0659482
11.2977	0.0507558	0.012702	0.0756512	0.0258604	*	*	11.2977	0.050902	0.0138836	0.0781134	0.0236906	*	*	10.6391	0.059448	0.0224573	0.103463	0.0154326	*		11.2977	-0.0012143	0.0360513	0.069445	-0.0718736
11.3979	0.0480282	0.0135394	0.074565	0.0214914	*	*	11.3979	0.0478956	0.0148129	0.0769283	0.0188629	*		10.7317	0.0586005	0.0237131	0.105077	0.0121238	*		11.3979	-0.00282652	0.038439	0.0725125	-0.0781655
11.498	0.0451611	0.0144335	0.0734502	0.0168721	*		11.498	0.0447362	0.0158053	0.075714	0.0137585	*		10.8242	0.0576954	0.0250762	0.106844	0.00854692	*		11.498	-0.00451312	0.0409781	0.0758024	-0.0848287
11.5982	0.0421517	0.0153844	0.0723046	0.0119988	*		11.5982	0.0414211	0.0168612	0.0744685	0.00837361	*		10.9168	0.0567313	0.026549	0.108766	0.00469633	*		11.5982	-0.00627541	0.0436704	0.0793171	-0.0918679
11.6983	0.0389974	0.0163927	0.0711266	0.00686821	*		11.6983	0.037947	0.0179812	0.0731894	0.00270462	*		11.0094	0.0557071	0.0281333	0.110847	0.000566878	*		11.6983	-0.00811469	0.0465178	0.0830586	-0.099288
11.7985	0.0356953	0.0174588	0.069914	0.00147662	*		11.7985	0.0343112	0.0191654	0.0718748	-0.00325232			11.102	0.0546213	0.0298309	0.113089	-0.00384619			11.7985	-0.0100323	0.0495221	0.0870294	-0.107094
11.8986	0.0322428	0.0185832	0.0686652	-0.0041796			11.8986	0.0305106	0.0204145	0.0705224	-0.00950109			11.1945	0.0534726	0.0316434	0.115492	-0.00854733			11.8986	-0.0120294	0.0526853	0.0912318	-0.115291
sig*: significant at α=.05
sigadj*: significant at α=.0025 with Bonferroni correction

[truncated: 10 more sheets: F3-ADHD, F3-ODD, F4-Anx, F4-Aff, F4-ADHD, F4-ODD, F5-Anx, F5-Aff, F5-ADHD, F5-ODD]
